# Supplementary material for: Genome Structure of the Opportunistic Pathogen Paracoccus yeei (Alphaproteobacteria) and Identification of Putative Virulence Factors
Source: Front Microbiol. 2018 Oct 25;9:2553. doi: 10.3389/fmicb.2018.02553 (PMC6209633; doi:10.3389/fmicb.2018.02553)
Supplement: TABLE S4 — Insertion sequences identified in silico in the genome of P. yeei CCUG 32053. [file Table_4.XLSX]

## Sheet: IS
Transposable elements of Paracoccus yeei CCUG 32053
			ORFs4					Complete or reconstructed IS					Partial IS		Comments
Structure1	Name2	Family	Left end	Right end	Length	Strand	Type3	IS left end	IS right end	IS length	DR	IR5	Partial IS coordinates	Length
					(aa)			(bp)	(bp)	(bp)	(bp)	(bp)		(bp)
Notes: 1 Complete / Complete reconstructed / Partial; 2 A, B, C – parts of reconstructed IS, p – partial; 3 T – transposase, A – accessory gene; 4 in the case of pseudogenes the coordinates represent regions similar to known transposases (blastx) and length (aa) of reconstructed proteins; 5 identical nucleotides/length of IR
Chromosome									(T- transposase, A- accesory gene, P-passenger)
	ISPye37	IS66	1583	21	520	-	T	2524	1	2524	8	16/22			Isoform of ISPye37 (99.80% DNA similarity).
			2008	1652	118	-	A	2524	1	2524	8
			2421	2005	138	-	A	2524	1	2524	8
	ISPye39	IS5 ssgr IS427	60571	59790	260	-	T	60643	59793	851	2	17/17			Reconstructed transposase – possible frameshift. Empty insertion site in P. yeei TT13.
	ISPye41	IS5 ssgr IS903	433635	432703	310	-	T	433703	432649	1055		20/23
	ISPye40	IS5 ssgr IS427	488498	489344	281	+	T	488494	489346	853	2	16/18			Reconstructed transposase – possible frameshift.
	ISPye41	IS5 ssgr IS903	492857	493789	310	+	T	492789	493843	1055	7	20/23			Isoform of ISPye41 (99.81% DNA similarity). Reconstructed transposase – pseudogene.
	Complete IS, pseudogene	IS5 ssgr IS427	513755	514447	231	+	T	513694	514512	819	2	13/16			Reconstructed transposase – pseudogene.
	ISPye41	IS5 ssgr IS903	924801	923874	309	-	T	924869	923817	1053	2	20/23			Isoform of ISPye41 (99.81% DNA similarity). Reconstructed transposase – pseudogene.
	ISPye42-p	IS3 ssgr IS51				-		925933					925933 (1) - 925911 (23)	23	Putative solo IR
	partial_B	IS66	948819	950149	443	-	T		948803				950151 (1108) - 948803 (2455)	1349	Partial IS, right end. Disrupted by insertion of ISPye43. Reconstructed partial transposase – pseudogene.
	ISPye43	IS256	950214	951428	404	+	T	950151	951483	1333	8	20/27			Isoform of ISPye43 (99.92% DNA similarity).
	partial_A	IS66	951646	951482	54	-	T						952423 (178) - 951484 (1116)	940	Partial IS disrupted by insertion of ISPye43. Partial transposase.
		IS66	952121	951768	117	-	A						952423 (178) - 951484 (1116)	940	Partial IS, disrupted by insertion of other IS's
		IS66	952423	952118	101	-	A						952423 (178) - 951484 (1116)	940	Partial IS, dirupted by insertion of othe IS's.| Partial IS orf: [23 to 117 - 95 aas ] |
	ISPye42	IS3 ssgr IS51	952487	953634	382	+	T	952424	953665	1242		23/25			Reconstructed transposase – possible frameshift.
	partial	IS3 ssgr IS3	953669	953803	44	+	T		953842				953666 – 953842	177	Partial IS, right end. Partial transposase.
	ISPye41	IS5 ssgr IS903	1139129	1140061	310	+	T	1139061	1140115	1055		20/23			Isoform of ISPye41 (99.90% DNA similarity).
	partial	IS5	1172314	1173215	300	-	T						1172314 - 1173215	902	Partial IS. Reconstructed partial transposase – pseudogene.
	partial	IS66	1174936	1173410	508	-	T		1173375				1175289 (495) - 1173375 (2408)	1916	Partial IS, reconstructed partial transposase – pseudogene. Duplicated region including one IS inserted within another IS.
		IS66	1175289	1174996	97	-	A		1173375				1175289 (495) - 1173375 (2408)	1916	| Partial IS orf: [19 to 115 - 97 aas ] |
	partial	IS110 ssgr IS1111	1175670	1175545	42	-	T		1175290				1175671 (949) - 1175290 (1330)	382	Partial IS, right end. Partial transposase.
	ISPye42	IS3 ssgr IS51	1175735	1176882	382	+	T	1175672	1176913	1242		23/25			Reconstructed transposase – possible frameshift.
	ISPye19	IS110 ssgr IS1111	1184632	1185762	376	+	T	1184517	1186038	1522	2	9/9			Empty insertion site in P. yeei TT13 makes it possible to precisely define the ends of this IS. IR's are not at the ends.
	partial_A	IS5 ssgr IS903						1209400					1209400 (1) – 1209406 (7)	7	Inverted repeat. Partial IS disrupted by insertion of ISPye46.
	ISPye46	IS110 ssgr IS1111	1209480	1210508	342	+	T	1209407	1210767	1361	2	11/12			Inserted within the IR of a partial IS. A similar region present in P. yeei FDAARGOS_252 and P. yeei TT13.
	partial_B	IS5 ssgr IS903	1210826	1211758	310	+	T						1210770 (8) – 1211807 (1045)	1038	Complete transposase. ISPye46 inserted within its left IR (1209400-1209406). Surrounded by 318 bp inverted repeat sequence (complete and partial ISPye46). A similar region present in P. yeei FDAARGOS_252 and P. yeei TT13.
	ISPye46-p	IS110 ssgr IS1111							1211808				1212114 (1055) - 1211808 (1361)	307	Partial IS without detected ORF. Creates a 318 bp IR around a complete transposase from IS5 family.
	partial	IS3 ssgr IS51	1212168	1212491	107	+	T	1212115					1212115 - 1212541	427	Partial IS, left end. Partial transposase.
	partial	IS110 ssgr IS1111	1215260	1215424	55	+	T						1215218 - 1215424	207	Partial IS, partial transposase.
	partial	IS5 ssgr IS427	1217008	1217199	64	+	T						1217008 - 1217241	1232	Partial IS, partial transposase. Present in the same position in P. yeei TT13 and P. yeei FDAARGOS_252.
	partial	IS5 ssgr IS903	1225174	1225022	50	-	T						1225021 – 1225174	154	Partial IS, present in the same position in P. yeei FDAARGOS_252 and P. yeei TT13. Partial transposase.
	ISPye43	IS256	1242150	1243364	404	+	T	1242087	1243419	1333		20/27
	ISPye19	IS110 ssgr IS1111	1246839	1245709	376	-	T	1246954	1245431	1524	2	9/9
	ISPye41	IS5 ssgr IS903	1248712	1249644	310	+	T	1248644	1249698	1055	9	20/23
	partial	IS256	1251326	1251772	148	+	T						1251326 - 1251822	497	Partial IS, partial transposase. Close proximity to CRISPR.
	Complete IS, pseudogene_B	IS66	1339915	1338389	508	-	T		1338354			18/18	1340268 (495) - 1338354 (2408)	1916	Complete reconstructed IS. Reconstructed transposase – pseudogene. This region including one IS inserted within another IS is duplicated in the genome.
		IS66	1340268	1339975	97	-	A		1338354			18/18	1340268 (495) - 1338354 (2408)	1916
	Complete IS, pseudogene	IS110 ssgr IS1111	1341535	1340524	336	-	T	1341598	1340269	1330	4	13/13			Complete IS. Reconstructed transposase – pseudogene. Insertion within another IS (IS66 family) enabled to define precisely the ends and imperfect DRs ( ATGA/ATGC).
	Complete IS, pseudogene_A	IS66	1342048	1341653	131	-	A	1342096				18/18	1342096 (1) - 1341599 (498)	498	Complete reconstructed IS. Reconstructed transposase – pseudogene.
	partial	IS3 ssgr IS150	1342096	1342673	192	+	T		1342747				1342097 - 1342747	651	Partial IS, right end. Reconstructed partial transposase – pseudogene.
	ISPye42	IS3 ssgr IS51	1478009	1479156	382	+	T	1477946	1479187	1242	3	22/25			Isoform of ISPye42 (99.51% DNA similarity). Reconstructed transposase – possible frameshift.
	ISPye54_1B	IS30	1479747	1479313	145	-	T		1479275			19/26	1479749 (638) - 1479275 (1112)	475	Ends based on alignment with other copies present in the genome.
	ISPye41	IS5 ssgr IS903	1480733	1479801	310	-	T	1480801	1479747	1055	9	20/23
	ISPye54_1A	IS30	1481387	1480800	195	-	T	1481450					1481450 (1) - 1480802 (649)	649	Ends based on alignment with other copies present in the genome.
	ISPye41	IS5 ssgr IS903	1869380	1870312	310	+	T	1869312	1870366	1055		20/23
	partial	IS66	1874065	1874226	53	+	A	1874017					1874017 (1) - 1874224 (208)	208	Partial IS, left end. Partial transposase.
	ISPye44	IS66	1874288	1874698	136	+	A	1874227	1877392	3166		14/21
	ISPye44	IS66	1874695	1875045	116	+	A	1874227	1877392	3166		14/21
	ISPye44	IS66	1875415	1876755	446	+	T	1874227	1877392	3166		14/21
	ISPye44	IS66	1876752	1877354	200	+	A	1874227	1877392	3166		14/21			| passenger gene |
	partial	IS110 ssgr IS1111	1877394	1878321	368	+	T		1878576				1877393 (147) - 1878576 (1330)	1184	Partial IS, right end. Reconstructed partial transposase – pseudogene. This region including one IS inserted within another IS is duplicated in the genome.
	partial	IS66	1878577	1878870	97	+	A		1880490				1878577 (495) - 1880490 (2408)	1914	Partial IS, right end. Reconstructed transposase – pseudogene.
		IS66	1878930	1880455	508	+	T		1880490				1878577 (495) - 1880490 (2408)	1914
	ISPye7	IS5 ssgr IS5	1882012	1880668	448	-	T	1882128	1880648	1481	2	15/17			Isoform of ISPye7 (98.18% DNA similarity). Reconstructed transposase – pseudogene.
	ISPye43	IS256	1907764	1906550	404	-	T	1907827	1906495	1333	8	20/27			Isoform of ISPye43 (99.85% DNA similarity).
	ISPye41	IS5 ssgr IS903	2223850	2222918	310	-	T	2223918	2222864	1055		20/23
	ISPye45_1A	IS66	2294976	2295365	129	+	A	2294892			8	14/20	2294892 (1) - 2296531 (1639)	1641	Isoform of ISPye45 (99.81% DNA similarity). Disrupted by insertion of ISPye43.
	ISPye45_1A	IS66	2295362	2295715	117	+	A	2294892			8	15/22	2294892 (1) - 2296531 (1639)	1641	Disrupted by insertion of ISPye43
	ISPye45_1A	IS66	2295839	2296528	229	+	T	2294892			8	15/22	2294892 (1) - 2296531 (1639)	1641	| Partial IS orf: [1 to 229 - 229 aas ] | | Partial IS orf: [1 to 229 - 229 aas ] | \n Disrupted by insertion of ISPye43
	ISPye43	IS256	2296595	2297809	404	+	T	2296532	2297864	1333	9	20/27			Isoform of ISPye43 (99.85% DNA similarity). Imperfect DR (GCCCGGTGC/CCCCGGTGC).
	ISPye45_1B	IS66	2297867	2298667	266	+	T		2298696		8	14/20	2297865 (1631) - 2298696 (2462)	832
	ISPye7	IS5 ssgr IS5	2409886	2411233	449	+	T	2409770	2411253	1484	6	15/17			Isoform of ISPye7 (98.31% DNA similarity). Reconstructed transposase – pseudogene. Empty insertion site in P. yeei FDAARGOS_252. Imperfect DRs (TATTTC/TATTTG).
	ISPye42	IS3 ssgr IS51	2457215	2458362	382	+	T	2457152	2458393	1242		23/25			Reconstructed transposase – possible frameshift.
	ISPye7	IS5 ssgr IS5	2639715	2638369	257	-	T	2639831	2638349	1483		15/17			Isoform of ISPye7 (98.31% DNA similarity). Reconstructed transposase – pseudogene.
	ISPye44	IS66	2735375	2734773	200	-	A	2737899	2734735	3165		14/21			Isoform of ISPye44 (99.81% DNA similarity). Reconstructed transposase – pseudogene.
			2737022	2735434	529	-	T
			2737431	2737081	116	-	A
			2737838	2737428	136	-	A
	ISPye42	IS3 ssgr IS51	2739197	2738050	382	-	T	2739260	2738019	1242		23/25			Isoform of ISPye42 (99.91% DNA similarity). Reconstructed transposase – possible frameshift.
	partial	IS1182	3086868	3088286	472	+	T		3088361				3086868 - 3088361	1494	Complete transposase, probably partial IS - right end. We were not able to determine the left end of this partial element.
	ISPye44	IS66	3172299	3172709	136	+	A	3172238	3175403	3166		14/21			Isoform of ISPye44 (99.96% DNA similarity).
	ISPye44	IS66	3172706	3173056	116	+	A	3172238	3175403	3166		14/21
	ISPye44	IS66	3173426	3174766	446	+	T	3172238	3175403	3166		14/21
	ISPye44	IS66	3174763	3175365	200	+	A	3172238	3175403	3166		14/21			| passenger gene |
	ISPye42	IS3 ssgr IS51	3180711	3181858	382	+	T	3180648	3181889	1242		23/25			Isoform of ISPye42 (99.67% DNA similarity). Transposase – possible frameshift.
	ISPye7-p	IS5 ssgr IS5	3182939	3182511	138	-	T	3183055					3183055 (1) - 3182527 (531)	531	Partial IS, left end. Partial transposase
	ISPye7-p	IS5 ssgr IS5	3200739	3201482	247	+	T		3201502				3200738 (721) - 3201502 (1484)	766	Partial IS right end. Partial transposase.
	ISPye7-p	IS5 ssgr IS5	3209921	3209158	247	-	T		3209158				3209922 (721) - 3209158 (1484)	766	Partial IS right end. Partial transposase.
	ISPye42	IS3 ssgr IS51	3211100	3209952	286	-	T	3211163	3209923	1241		19/22			Isoform of ISPye42 (99.59% DNA similarity). Reconstructed transposase – pseudogene.
	partial	IS5 ssgr IS427	3285385	3284770	205	-	T		3284740				3284740 - 3285457	718	Partial IS, right end. Reconstructed partial transposase – pseudogene.
	ISPye41	IS5 ssgr IS903	3285526	3286458	310	+	T	3285458	3286512	1055		20/23
pYEE1
	partial	IS30	44035	43463	191	-	T						43463 - 44035	573	Reconstructed partial transposase – pseudogene.
	Complete IS, pseudogene	IS256	59728	61049	440	+	T	59606	61102	1497		22/29			Complete IS. Reconstructed transposase – pseudogene.
	partial	IS66	61106	61303	65	+	A						61105 - 61485	381	Possibly a partial IS, consisting only of two partial accessory genes.
			61300	61485	6962	+	A
	ISPye40-p	IS5 ssgr IS427	61845	61615	76	-	T	61912					61912 (1) - 61616 (297)	297	Partial IS, left end. Partial transposase.
	ISPye54	IS30	62261	63271	336	+	T	62198	63309	1112	0	19/26			Ends based on alignment with other copies present in the genome. Duplicated region includes complete and partial IS from families: IS110, IS30 and IS256.
	Putative complete IS	IS110 ssgr IS1111	63397	64425	342	+	T								Complete transposase. We have not been able to determine the ends of this element.
	partial	IS256	64929	64499	142	-	T	65075					64497 - 65075	579	Partial IS, left end. Reconstructed partial transposase – pseudogene.
	ISPye7	IS5 ssgr IS5	185539	186886	449	+	T	185423	186906	1484		15/17			Isoform of ISPye7 (98.31% DNA similarity). Reconstructed transposase – pseudogene.
	partial	IS5 ssgr IS903	198568	198210	119	-	T		198133				198133 - 198568	436	Partial IS, right end. Reconstructed partial transposase – pseudogene.
	partial	IS3 ssgr IS51	199109	198877	103	-	T	199168					198569 - 199168	600	Partial IS, left end. Reconstructed partial transposase – pseudogene.
	Complete IS, pseudogene	IS66	200986	201339	117	+	A	200878	203332	2455	8	18/25			Complete IS. Reconstructed transposase – pseudogene. Empty insertion site in similar region in Ochrobactrum sp. A44 suggests imperfect 8 bp DRs: ACTGCGCC/GCTGCGCC
			201356	201709	117	+	A
			201831	203316	495	+	T
	Complete IS, pseudogene	IS3 ssgr IS3	212375	211163	404	-	T	212437	211124	1314	3	23/27			Reconstructed transposase – pseudogene. Two identical copies of this IS are present in the genome. Empty insertion site in P. yeei FDAARGOS_252 enables precisely defining the ends and DRs.
	partial	IS5 ssgr IS903	415725	416191	155	+	T						415725 - 416191	467	Partial IS. Reconstructed partial transposase – pseudogene.
	partial	IS5 ssgr IS903	453204	453636	144	+	T						453204 - 453786	583	Partial IS. Reconstructed partial transposase – pseudogene.
	ISPye41	IS5 ssgr IS903	455565	454633	310	-	T	455633	454579	1055		20/23
pYEE2
	ISPye41	IS5 ssgr IS903	986	54	310	-	T	1054	296393	1054		20/23			Isoform of ISPye41 (99.90% DNA similarity). Last base pair of IR present in position 296393.
	partial	IS110 ssgr IS1111	231161	231718	186	+	T						231162 - 232048	887	Partial IS, partial transposase with STOP codon.
	Complete IS, pseudogene	IS3 ssgr IS3	247594	246381	404	-	T	247656	246343	1314		23/27			Reconstructed transposase – pseudogene. Two identical copies of this IS are present in the genome.
pYEE3
	ISPye37	IS66	104	520	138	+	A	1	2522	2522	8	16/22			Isoform of ISPye37 (99.88% DNA similarity). Reconstructed transposase – pseudogene.
			517	869	117	+	A
			941	2502	520	+	T
	ISPye18_1B	IS1182	2517	3368	283	+	T		3534		4	16/16	2523 (649) - 3534 (1660)	1012	Disrupted by insertion of ISPye37
	partial	IS66	8119	6746	457	-	T	8998				19/21	6712-2287		Partial transposase, surrounded by IRs.
	?	IS66	8529	8179	116	-	A	8998	6712	2287		19/21
	?	IS66	8939	8526	137	-	A	8998	6712	2287		19/21
	ISPye23-p	IS5 ssgr IS903	23290	22604	228	-	T		22550				23292 (309) - 22550 (1051)	743	Partial IS, right end.
	ISPye3	IS3 ssgr IS150	34755	33609	382	-	T	34834	33567	1268		21/26			Isoform of ISPye3 (97.79% DNA similarity). Reconstructed transposase – pseudogene.
	ISPye51	IS5 ssgr IS427	35634	34877	252	-	T	35697	34857	841	2	9/15			Reconstructed transposase – possible frameshift.
	partial	IS66	36145	36656	132	-	T						36202 – 36657	456	Partial IS. Reconstructed partial transposase – pseudogene. Region (2,5 kbp) duplicated in the genome, including this partial IS.
	partial	IS5 ssgr IS5	38774	38421	117	-	T								Partial IS, right end. Partial transposase.
	ISPye36	IS3 ssgr IS407	38832	39958	92	+	T	38776	39992	1217		19/25			Reconstructed transposase – possible frameshift.
	partial	IS30	41289	41714	141	+	T						41290 - 41759	470	Partial IS, partial transposase.
	ISPye36-p	IS3 ssgr IS407	60343	60230	37	-	T		60196				60342 (1071) - 60196 (1217)	147	Partial IS, right end. Partial transposase.
	ISPye61-p	IS30											60580 (1) – 60341 (240)	240	Partial IS, left end.
	ISPye38	IS5	64667	65839	390	+	T	64591	65956	1366	4	18/18
	partial	IS66	68100	67589	170	-	T						67588 – 68043	456	Partial IS, partial transposase. Region (2,5 kbp) duplicated in the genome, including this partial IS.
	ISPye52-p	IS3 ssgr IS51	78455	78983	177	+	T		79027				78455 - 79027	573	Partial IS, right end. Reconstructed partial transposase – pseudogene.
	partial	IS66	82455	81946	170	-	T						81946 - 82457	512	Partial IS, partial transposase.
	partial	IS5 ssgr IS427	85451	86153	234	+	T						85451 - 86153	703	Partial IS. Reconstructed partial transposase – pseudogene.
	ISPye44-p	IS66	86156	86860	235	+	T		87500				86154 (1820) - 87500 (3166)	1347	Partial IS, right end. Partial transposase.
			86860	87462	200	+	A		87500				86154 (1820) - 87500 (3166)	1347	Partial IS, right end.
	partial	IS110	87508	87948	147	+	T						87508 - 87948	441	Partial IS, partial transposase.
	ISPye43	IS256	110871	112085	404	+	T	110810	112140	1331	10	20/27			Isoform of ISPye43 (99.92% DNA similarity). Empty insertion site in P. yeei FDAARGOS_252 enables precisely defining the ends and DRs.
	ISPye52	IS3 ssgr IS51	130284	129053	410	-	T	130334	129012	1323		27/27			Reconstructed transposase – possible frameshift.
	ISPme2-p	IS5 ssgr IS427	130622	130791	56	+	T		130796				130621 (678) - 130796 (851)	176	Partial IS, right end. Reconstructed partial transposase – pseudogene.
	ISPye3-p	IS3 ssgr IS150	146061	146268	69	+	T	145981					145981 (1) - 146268 (288)	288	Partial IS, left end. Partial transposase.
	ISPye45_1A	IS66	146439	146828	129	+	A	146355				14/20	146355 (1) - 147995 (1639)	1641	Isoform of ISPye45 (99.87% DNA similarity). Reconstructed IS, disrupted by insertion of ISPye43 and ISPye47.
	ISPye45_1A	IS66	146825	147178	117	+	A	146355				12/15	146355 (1) - 147995 (1639)	1641	Reconstructed
	ISPye45_1A	IS66	147302	147997	231	+	T	146355				12/15	146355 (1) - 147995 (1639)	1641	| Partial IS orf: [1 to 231 - 231 aas ] Reconstructed IS.
	ISPye43	IS256	148059	149261	191	+	T	147996	149319	1324	9	19/25			Isoform of ISPye43 (99.09% DNA similarity). Reconstructed transposase – pseudogene. Insertion within ISPye43 enables precisely defining the ends.
	ISPye45_1B	IS66	149328	150002	224	+	T					14/20	149329 (1639) - 150001 (2312)	673
	ISPye47	IS110 ssgr IS1111	150075	151106	343	+	T	150002	151363	1362	2	11/11			Insertion within ISPye45 enables precisely defining ends. IR’s are not at the ends.
	ISPye45_1C	IS66	151364	151486	40	+	T		151515			14/20	151364 (2311) - 151515 (2462)	152
	ISPye68_A-p	IS66	151729	152082	117	+	A						151517 - 152300	784	Partial IS, disrupted by insertion of ISPye45.
	ISPye45	IS66	153817	152330	495	-	T	154762	152301	2462	8	14/20			Empty insertion site in P. yeei FDAARGOS_252
	ISPye45	IS66	154292	153939	117	-	A	154762	152301	2462	8	12/15
	ISPye45	IS66	154678	154289	129	-	A	154762	152301	2462	8	12/15
	ISPye68_B-p	IS66	154770	156179	469	+	T						154771 - 156179	1409	Partial IS, disrupted by insertion of ISPye45.
	partial	IS110 ssgr IS1111	170387	169710	225	-	T						169648 - 170387	740	Partial IS, partial transposase.
	partial_B	IS30	172235	171486	250	-	T						172235 - 171483	753	Partial IS, disrupted by insertion of ISPye53.
	ISPye53	IS256	173528	172302	408	-	T	173628	172236	1393	8	30/38
	partial_A	IS30	173888	173638	83	-	T						173966 - 173637	330	Partial IS, disrupted by insertion of ISPye53.
	ISPye36-p	IS3 ssgr IS407				-			188379				188392 (1204) - 188379 (1217)	14	Putative Solo IR.
	ISPye18_1A	IS1182	201225	201842	205	+	T	201186			4	16/16	201186 (1) - 201841 (656)	656	Disrupted by insertion of ISPye37.
pYEE4
	ISPye44	IS66	641	39	200	-	A	3167	1	3167		14/21			Isoform of ISPye44 (99.81% DNA similarity). Reconstructed transposase – pseudogene.
	ISPye44	IS66	2206	638	522	-	T	3167
	ISPye44	IS66	2699	2349	116	-	A	3167
	ISPye44	IS66	3106	2696	136	-	A	3167
	ISPye42	IS3 ssgr IS51	4465	3318	382	-	T	4528	3287	1242	2	23/25			Isoform of ISPye42 (99.91% DNA similarity). Reconstructed transposase – possible frameshift.
	ISPye42	IS3 ssgr IS51	5072	6219	382	+	T	5009	6250	1242	2	23/25			Isoform of ISPye42 (99.91% DNA similarity). Reconstructed transposase – possible frameshift.
	partial	IS256	139513	139946	145	+	T	139367					139367 - 139945	579	Partial IS, left end. Reconstructed partial transposase – pseudogene. Region duplicated in the genome includes partial and complete IS from families: IS110, IS30 and IS256.
	Putative complete IS	IS110 ssgr IS1111	141039	140020	339	-	T								Transposase with STOP codon. We have not been able to determine the ends of this element.
	ISPye54	IS30	142174	141164	336	-	T	142237	141127	1111		19/26	141126 - 142237	1112	Ends based on alignment with other copies present in the genome.
	ISPye41	IS5 ssgr IS903	143312	142380	310	-	T	143380	142326	1055		20/23
pYEE5
	ISPye45	IS66	1516	29	495	-	T	2461	74143	2461	8	14/20			Last bp of IR at position 74143.
	ISPye45	IS66	1991	1638	117	-	A	2461	1	2461	8	15/22
	ISPye45	IS66	2377	1988	129	-	A	2461	1	2461	8	15/22
	partial_A	IS30	3778	4683	302	+	T								Disrupted by insertion of other IS. We have not been able to determine the ends of this element.
	ISPye37	IS66	4788	5204	138	+	A	4685	7206	2522	8	16/22			Isoform of ISPye37 (99.84% DNA similarity). STOP codon at position 424.
	ISpye37	IS66	5201	5557	118	+	A	4685	7206	2522	8	16/22
	ISpye37	IS66	5626	6987	453	+	T	4685	7206	2522	8	16/22			Shorter version of transposase - STOP codon at position 424. | Partial IS orf: [1 to 453 - 453 aas ] |
	partal_B	IS30	7214	7315	33		T								Disrupted by insertion of other IS. We have not been able to determine the ends of this element.
	ISPye19-p	IS110 ssgr IS1111	30406	29274	377	-	T	30521					30521 (1) - 29210 (1310)	1310	Partial IS, left end. Reconstructed transposase – pseudogene.
	ISPye49_1B	IS5 ssgr IS427								2300	2	17/20	55982 (831) – 55992 (841)	11	Inverted repeat.
	ISPye48	IS110 ssgr IS1111	57348	56314	344	-	T	57449	55993	1457	2	10/10			Insertion within another IS enables precisely defining the ends of this IS. IRs are not at the ends.
	ISPye49_1A	IS5 ssgr IS427	58218	57461	252	-	T	58281	55982		2	17/20	58281 (1) - 57450 (832)	832	Reconstructed complete IS, disrupted by insertion of ISPye48 into right IR. Reconstructed transposase – possible frameshift.
	ISPye50	IS5 ssgr IS427	65774	64986	149	-	T	65835	64986	850	2	11/15			Ends based on alignment with other IS from this family present in ISFinder. There is a 2 bp deletion within the right IR. Reconstructed transposase – possible frameshift. No STOP codon.
pYEE6
	ISPye9_1A	IS66	513	860	115	+	A	407			8	16/22	407 (1) - 2761 (2351)	2355	Isoform of ISPye9 (99.32% DNA similarity). Reconstructed IS, disrupted by insertion of ISPye47.
	ISPye9_1A	IS66	857	1201	114	+	A	407			8	16/22	407 (1) - 2761 (2351)	2355	Reconstructed iS, disrupted by insertion of another IS.
	ISPye9_1A	IS66	1287	2762	491	+	T	407			8	16/22	407 (1) - 2761 (2351)	2355	| Partial IS orf: [1 to 491 - 491 aas ] | Reconstructed iS, disrupted by insertion of another IS.
	ISPye47	IS110 ssgr IS1111	2835	3866	343	+	T	2762	4123	1362	2	11/11			Insertion within another IS (IS66 family) enables precisely defining the ends of this IS. IRs are not at the ends.
	ISPye9_2B	IS66	4126	4240	37	+	T		4262		8	16/22	4126 (2352) - 4262 (2488)	137	Reconstructed IS, disrupted by insertion of ISPye47
	ISPye37	IS66	15919	16335	138	+	A	15816	18339	2524	8	14/22
	ISpye37	IS66	16332	16688	118	+	A	15816	18339	2524	8	14/22
	ISpye37	IS66	16757	18319	520	+	T	15816	18339	2524	8	14/22
pYEE7
	ISPye24	IS5 ssgr IS427	4399	3630	256	-	T	4461	3609	853	2	13/15			Isoform of ISPye24 (98.24% DNA similarity). Reconstructed transposase – possible frameshift.
pYEE8
	partial	IS5 ssgr IS903	7026	8042	338	+	T		8096				7026 - 8096	1071	Partial IS, right end. Reconstructed partial transposase – pseudogene.
