# Supplementary material for: Genome Structure of the Opportunistic Pathogen Paracoccus yeei (Alphaproteobacteria) and Identification of Putative Virulence Factors
Source: Front Microbiol. 2018 Oct 25;9:2553. doi: 10.3389/fmicb.2018.02553 (PMC6209633; doi:10.3389/fmicb.2018.02553)
Supplement: TABLE S5 — Species- and strain-specific genes of P. yeei CCUG 32053. [file Table_5.XLSX]

## Sheet: Species-specific genes
Species-specific genes of Paracoccus yeei CCUG 32053
Locus tag (PY32053_)	Start	End		Product	Cellular localization	SignalP prediction	SecretomeP prediction
Chromosome
00183	168984	169466	c	low molecular weight phosphotyrosine protein phosphatase	cytoplasmic
00207	192235	193098	c	LysR family transcriptional regulator	cytoplasmic
00210	194478	195782		FAD-binding oxidoreductase	cytoplasmic
00211	195892	197076	c	FAD-binding oxidoreductase	cytoplasmic
00212	197250	198227		glycerate dehydrogenase	cytoplasmic
00214	199713	200435		haloacid dehalogenase type II	cytoplasmic
00218	202105	203520		FAD-binding oxidoreductase	cytoplasmic membrane
00235	217064	217582		type 1 glutamine amidotransferase	cytoplasmic
00276	261275	262555		DUF2254 domain-containing protein	cytoplasmic membrane
00381	365671	367272		alpha-glucosidase	cytoplasmic
00405	388793	389623		shikimate 5-dehydrogenase	cytoplasmic
00465	450588	452168	c	amidohydrolase	unknown
00482	471211	471975	c	KR domain-containing protein	cytoplasmic
00533	515139	516788	c	GMC family oxidoreductase	cytoplasmic membrane
00535	518418	519665	c	CoA transferase	cytoplasmic
00551	536744	537562		IclR family transcriptional regulator	cytoplasmic
00561	546185	546919	c	KR domain-containing protein	cytoplasmic
00562	546916	547650	c	SDR family NAD(P)-dependent oxidoreductase	cytoplasmic
00572	557086	557886		metal ABC transporter substrate-binding protein	cytoplasmic membrane
00573	557912	558709		metal ABC transporter substrate-binding protein	cytoplasmic membrane	+
00577	561893	563077	c	SfnB family sulfur acquisition oxidoreductase	unknown
00578	563080	564312	c	SfnB family sulfur acquisition oxidoreductase	cytoplasmic
00579	564487	566697	c	malto-oligosyltrehalose synthase	cytoplasmic
00580	566694	568427	c	malto-oligosyltrehalose trehalohydrolase	cytoplasmic
00730	718465	719154		superoxide dismutase	periplasmic	+
00814	773939	775210	c	siderophore-interacting protein	cytoplasmic
00895	850690	851166	c	dihydrofolate reductase	unknown
00896	851176	851991	c	thymidylate synthase	cytoplasmic
00907	861741	863936		hypothetical protein	cytoplasmic membrane
00908	864189	867098		PAS domain S-box protein	cytoplasmic membrane
00923	883961	885049		D-mannonate oxidoreductase	cytoplasmic
00924	885046	886056		dehydrogenase	cytoplasmic
00926	887679	888656	c	LacI family DNA-binding transcriptional regulator	cytoplasmic membrane
00927	888831	891362		phosphoenolpyruvate--protein phosphotransferase	unknown
00928	891359	892309		1-phosphofructokinase	cytoplasmic
00929	892384	894111		PTS fructose transporter subunit IIBC	cytoplasmic membrane
00978	945209	946516		short-chain fatty acids transporter	cytoplasmic membrane
00991	958575	959546		tripartite tricarboxylate transporter substrate binding protein	periplasmic	+
00994	961675	962199	c	CYTH domain-containing protein	cytoplasmic
01056	1026230	1027810	c	acyl-CoA dehydrogenase	cytoplasmic
01057	1027807	1028688	c	hypothetical protein	cytoplasmic
01061	1032115	1032942		p-hydroxycinnamoyl CoA hydratase/lyase	cytoplasmic
01062	1032966	1034453		acyl-CoA synthetase	unknown
01068	1039939	1041048	c	alcohol dehydrogenase	cytoplasmic
01069	1041130	1042080	c	4-hydroxythreonine-4-phosphate dehydrogenase PdxA	cytoplasmic
01070	1042077	1043276	c	glycosyl hydrolase	unknown		+
01071	1043617	1045131		peptide ABC transporter substrate-binding protein	periplasmic	+
01072	1045185	1046096		ABC transporter permease	cytoplasmic membrane
01073	1046109	1047020		ABC transporter permease	cytoplasmic membrane
01075	1048676	1049557		dihydrodipicolinate synthase family protein	cytoplasmic
01076	1049562	1050527		hydroxyacid dehydrogenase	cytoplasmic
01077	1050536	1051594		Ldh family oxidoreductase	cytoplasmic		+
01078	1051607	1052386		aldolase	cytoplasmic
01079	1052445	1053887	c	GntP family permease	cytoplasmic membrane
01081	1055065	1055778	c	GntR family transcriptional regulator	cytoplasmic
01110	1088639	1089691		hypothetical protein	cytoplasmic
01151	1128294	1129649	c	PepSY domain-containing protein	cytoplasmic membrane
01152	1129708	1130214	c	copper chaperone PCu(A)C	unknown	+
01154	1130867	1133227	c	glucose/quinate/shikimate family membrane-bound PQQ-dependent dehydrogenase	cytoplasmic membrane		+
01170	1149158	1150225	c	M42 family peptidase	unknown
01171	1150346	1151281	c	NAD(P)/FAD-dependent oxidoreductase	cytoplasmic
01172	1151314	1151823	c	ferritin-like domain-containing protein	cytoplasmic
01185	1161920	1163353	c	aldehyde dehydrogenase family protein	cytoplasmic
01202	1180357	1181340	c	peptidase M19	cytoplasmic
01203	1181337	1182788	c	aldehyde dehydrogenase family protein	cytoplasmic
01227	1207379	1208080	c	FadR family transcriptional regulator	cytoplasmic
01245	1217766	1219832	c	AAA family ATPase	cytoplasmic membrane
01250	1222231	1222908	c	hypothetical protein	unknown		+
01286	1252488	1252790	c	DUF86 domain-containing protein	unknown
01330	1294762	1295748	c	transglutaminase family protein	cytoplasmic
01331	1295745	1298150	c	hypothetical protein	cytoplasmic membrane
01332	1298159	1301485	c	IMP dehydrogenase	cytoplasmic
01840	1782012	1783667		L-lactate permease	cytoplasmic membrane
01841	1783664	1784461		FCD domain-containing protein	cytoplasmic
01842	1784471	1785619		alpha-hydroxy-acid oxidizing protein	cytoplasmic
01996	1936381	1937433	c	response regulator	cytoplasmic
01998	1937879	1939369	c	histidine kinase	cytoplasmic membrane
02000	1939998	1940888	c	XdhC family protein	cytoplasmic
02021	1960378	1961808	c	nitrate reductase	cytoplasmic membrane
02210	2145689	2147791		ATP-dependent helicase	cytoplasmic
02297	2234950	2235384	c	Cu(I)-responsive transcriptional regulator	cytoplasmic
02323	2262603	2264048	c	CHAD domain-containing protein	cytoplasmic
02512	2446864	2447745		branched-chain amino acid ABC transporter permease	cytoplasmic membrane
02518	2453881	2455149		SfnB family sulfur acquisition oxidoreductase	cytoplasmic membrane
02861	2797566	2799095		NAD(+) synthase	cytoplasmic
02864	2800606	2801190	c	DNA-3-methyladenine glycosylase II	unknown
02888	2825924	2827405		hypothetical protein	cytoplasmic
02896	2834266	2836566		formate dehydrogenase	cytoplasmic
02963	2907367	2908269		NAD(P)-dependent oxidoreductase	cytoplasmic membrane
03188	3110293	3110946		ParA-like protein	unknown
03258	3168658	3169227		ErfK/YbiS/YcfS/YnhG family protein	unknown
03311	3222586	3223278	c	DNA-binding response regulator	cytoplasmic
03312	3223278	3224786	c	sensor histidine kinase	cytoplasmic membrane
03329	3239320	3240012		gamma-glutamylcyclotransferase	cytoplasmic
03348	3260980	3261417		ribose ABC transporter	cytoplasmic
03374	3288933	3289907	c	alcohol dehydrogenase	cytoplasmic membrane
03502	3410668	3412197	c	cytochrome c	periplasmic	+
pYEE1
03524	9692	10996		cation transporter	cytoplasmic membrane
03575	62261	63271		IS30 family transposase	cytoplasmic
03580	66096	68237	c	xanthine dehydrogenase family protein molybdopterin-binding subunit	cytoplasmic membrane
03624	114082	115650	c	radical SAM protein	cytoplasmic
03627	117308	118504	c	alpha/beta hydrolase	unknown	+
03647	139221	141584	c	membrane-bound PQQ-dependent dehydrogenase, glucose/quinate/shikimate family	cytoplasmic membrane		+
03651	143534	144187		cytochrome c oxidase subunit II	cytoplasmic membrane
03652	144184	146622		cytochrome c oxidase subunit I	cytoplasmic membrane
03655	149985	150710	c	2-deoxy-D-gluconate 3-dehydrogenase	cytoplasmic
03656	150707	151531	c	5-dehydro-4-deoxy-D-glucuronate isomerase	cytoplasmic
03658	151821	153101	c	TRAP transporter large permease	cytoplasmic membrane
03659	153105	153641	c	TRAP transporter small permease	cytoplasmic membrane
03660	153706	154689	c	TRAP transporter substrate-binding protein	periplasmic	+
03661	154711	156111	c	glucuronate isomerase	cytoplasmic
03662	156198	156893		GntR family transcriptional regulator	cytoplasmic
03678	176507	177268		DeoR/GlpR transcriptional regulator	cytoplasmic
03679	177264	178794		sugar ABC transporter ATP-binding protein	cytoplasmic membrane
03680	178791	179765		ribose ABC transport permease	cytoplasmic membrane
03681	179802	180740		ABC transporter	periplasmic	+
03682	180798	181493		L-ribulose-5-phosphate 4-epimerase AraD	unknown
03683	181495	183072		ribulokinase	cytoplasmic
03684	183089	183877	c	SDR family NAD(P)-dependent oxidoreductase	unknown
03725	226912	227715		DeoR/GlpR transcriptional regulator	cytoplasmic
03742	241885	245286	c	PAS domain S-box protein	cytoplasmic membrane
03751	255755	257060	c	sorbosone dehydrogenase family protein	cytoplasmic membrane	+
03783	295644	296366		SDR family NAD(P)-dependent oxidoreductase	cytoplasmic
03784	296353	297030	c	HAD family phosphatase	cytoplasmic
03788	299350	300189	c	carbohydrate ABC transporter permease	cytoplasmic membrane
03789	300195	301070	c	sugar ABC transporter permease	cytoplasmic membrane
03791	302804	303760		transcriptional regulator	cytoplasmic
03792	303757	305025	c	L-rhamnose isomerase	cytoplasmic
03793	305031	307133	c	bifunctional rhamnulose-1-phosphate aldolase/short-chain dehydrogenase	cytoplasmic
03794	307321	308124		DeoR/GlpR transcriptional regulator	cytoplasmic
03795	308159	309151		rhamnose ABC transporter substrate-binding protein	periplasmic	+
03797	310754	311725		ABC transporter permease	cytoplasmic membrane
03798	311722	312720		ABC transporter permease	cytoplasmic membrane
03799	312720	313034		L-rhamnose mutarotase	unknown
03800	313030	314401		carbohydrate kinase	unknown
03807	326064	327065		LacI family transcriptional regulator	cytoplasmic
03808	327167	328201		sterol desaturase family protein	cytoplasmic membrane
03809	328198	328518		Rieske family ferredoxin	unknown
03811	329582	330778		ferredoxin reductase	cytoplasmic
03820	340974	341777	c	SDR family NAD(P)-dependent oxidoreductase	unknown		+
03831	355870	357351		phytoene desaturase	unknown
03832	357348	358274		phytoene/squalene synthase family protein	unknown
03834	358733	359686	c	polyprenyl synthetase family protein	cytoplasmic
03835	359753	360835		type 2 isopentenyl-diphosphate delta-isomerase	cytoplasmic
03879	405741	406982		glycosyltransferase	cytoplasmic
03881	409132	410412		glycosyltransferase	cytoplasmic
03882	410405	412126		type I secretion system permease/ATPase	cytoplasmic membrane
03898	428284	428973		GntR family transcriptional regulator	cytoplasmic
03899	428970	429839		2,3-dimethylmalate lyase	cytoplasmic
03900	429836	430558		SDR family NAD(P)-dependent oxidoreductase	unknown
03903	432372	433382		TRAP transporter substrate-binding protein	periplasmic	+
03904	433453	434862		FAD-binding oxidoreductase	unknown
03905	434859	435644		aldolase	cytoplasmic
03917	446152	447096		beta-xylosidase	cytoplasmic
03941	464907	467237	c	5-methyltetrahydropteroyltriglutamate-- homocysteine S-methyltransferase	cytoplasmic
03950	474374	475429	c	ABC transporter ATP-binding protein	cytoplasmic membrane
03951	475422	477092	c	iron ABC transporter permease	cytoplasmic membrane
03952	477096	478202	c	ABC transporter substrate-binding protein	unknown	+
03953	478361	479062		GntR family transcriptional regulator	cytoplasmic
pYEE2
03962	2605	3552	c	2-hydroxyacid dehydrogenase	cytoplasmic
03964	5172	6093	c	ABC transporter permease	cytoplasmic membrane
03965	6103	7017	c	ABC transporter permease	cytoplasmic membrane
03976	16356	17273	c	SMP-30/gluconolactonase/LRE family protein	unknown		+
03977	17278	18225	c	ABC transporter permease	cytoplasmic membrane
03978	18222	19151	c	ABC transporter permease	cytoplasmic membrane
03979	19148	20635	c	sugar ABC transporter ATP-binding protein	cytoplasmic membrane
03980	20635	21645	c	ABC transporter substrate-binding protein	periplasmic	+
03981	21862	23076		sensor histidine kinase	cytoplasmic membrane
03982	23073	23780		DNA-binding response regulator	cytoplasmic
04001	49743	52301	c	GAF domain-containing protein	cytoplasmic membrane
04008	58698	59894		HlyD family secretion protein	cytoplasmic membrane
04021	73732	75384		glucan biosynthesis protein D	periplasmic	+
04030	82740	83486		trehalose-phosphatase	cytoplasmic
04071	126018	126917	c	LysR family transcriptional regulator	cytoplasmic
04081	136665	137390		BAX inhibitor (BI)-1/YccA family protein	cytoplasmic membrane
048082	137434	137976		DUF2076 domain-containing protein	cytoplasmic membrane		+
04117	173374	174891		peptide ABC transporter substrate-binding protein	cytoplasmic
04127	182991	183500		urease accessory protein UreE	cytoplasmic
04129	184159	184854		urease accessory protein UreF	cytoplasmic
04130	184868	185461	c	ATP-binding cassette domain-containing protein	cytoplasmic membrane
04131	185453	186230	c	ABC transporter ATP-binding protein	cytoplasmic membrane
04132	186224	187036	c	ABC transporter permease	cytoplasmic membrane
04133	187033	187989	c	ABC transporter permease	cytoplasmic membrane
04135	189705	190124		nickel-responsive transcriptional regulator NikR	unknown
04195	248967	249743	c	TIGR02587 family membrane protein	cytoplasmic membrane
04197	250716	251441	c	ABC transporter ATP-binding protein	cytoplasmic membrane
04201	253462	254499	c	alcohol dehydrogenase	cytoplasmic
04211	267275	268024	c	Asp/Glu racemase	cytoplasmic
04213	268913	270106	c	salicylate 1-monooxygenase	cytoplasmic
04214	270141	270947	c	ABC transporter permease subunit	cytoplasmic membrane
04215	270940	271737	c	ABC transporter ATP-binding protein	cytoplasmic membrane
04225	281891	282904		taurine ABC transporter substrate-binding protein	unknown	+
pYEE3
04356	101948	104011	c	AAA family ATPase	cytoplasmic membrane
04360	106237	106911	c	hypothetical protein	unknown
04388	130786	131955	c	sodium:proton exchanger	cytoplasmic membrane
04402	143686	144177		Hsp20/alpha crystallin family protein	cytoplasmic		+
pYEE4
04481	9584	10027		DUF421 domain-containing protein	cytoplasmic membrane
04483	12001	13176		hypothetical protein	cytoplasmic membrane
04505	33404	35512	c	TonB-dependent siderophore receptor	cytoplasmic membrane	+
04561	96915	97724	c	alpha/beta hydrolase	cytoplasmic
04568	107124	108251		ADP-glucose pyrophosphorylase	unknown
04579	119089	120537	c	amino acid permease	cytoplasmic membrane
04589	130178	131083	c	LysR family transcriptional regulator	cytoplasmic
04590	131264	132373		alcohol dehydrogenase	cytoplasmic membrane
04591	132439	133788		aminopeptidase P family protein	cytoplasmic
04594	136127	137887		N-methylhydantoinase	unknown
04595	137981	139420		FAD-dependent oxidoreductase	cytoplasmic
04598	141164	142174	c	IS30 family transposase	cytoplasmic
pYEE5
04633	11239	11721	c	copper chaperone PCu(A)C	unknown	+
04644	19653	20975		divalent metal cation transporter	cytoplasmic membrane
pYEE6
04705	1286	2759		IS66 family transposase	cytoplasmic

## Sheet: Strain-specific genes
Strain-specific genes of Paracoccus yeei CCUG 32053
Locus tag (PY32053_)	Start	End		Product	Cellular localization	SignalP prediction	SecretomeP prediction
Chromosome
00004	2525	3277	c	acetyl-CoA acetyltransferase	periplasmic		+
00199	183601	185205	c	FAD-dependent oxidoreductase	cytoplasmic
00200	185168	186163	c	FAD-dependent oxidoreductase	cytoplasmic
00201	186312	187178		GlxA family transcriptional regulator	cytoplasmic membrane
00472	459265	460209		LysR family transcriptional regulator	cytoplasmic
00473	460428	462548		hydantoinase/oxoprolinase family protein	cytoplasmic
00474	462535	464664		5-oxoprolinase	cytoplasmic
00475	464679	465440		3-oxoacyl-ACP reductase	cytoplasmic
00476	465480	466934		aldehyde dehydrogenase	cytoplasmic
00478	468394	469176		class II aldolase/adducin family protein	cytoplasmic
00479	469216	469794	c	DUF924 domain-containing protein	unknown
00480	469805	470722	c	low temperature requirement protein A	cytoplasmic membrane
00483	472060	473172	c	short chain dehydrogenase	cytoplasmic		+
00489	485718	487562	c	ABC transporter permease	cytoplasmic membrane
00512	495163	495942	c	SDR family NAD(P)-dependent oxidoreductase	cytoplasmic
00517	499668	501176	c	NAD-dependent succinate-semialdehyde dehydrogenase	cytoplasmic
00518	501187	502200	c	ornithine cyclodeaminase family protein	cytoplasmic
00529	503048	504028	c	fumarylacetoacetate hydrolase	cytoplasmic
00523	506530	507666		FAD-binding protein	cytoplasmic
00526	509451	510185		SDR family NAD(P)-dependent oxidoreductase	cytoplasmic membrane
00527	510199	511119		hypothetical protein	unknown
00529	512262	513167		hypothetical protein	unknown	+
00546	530364	530837		dehydrogenase	cytoplasmic membrane		+
00547	530864	531940		dehydrogenase	cytoplasmic membrane
00563	547669	548772	c	mandelate racemase	cytoplasmic
00565	549602	550618		ABC transporter substrate-binding protein	unknown	+
00566	550629	551447		ABC transporter ATP-binding protein	cytoplasmic membrane
00567	551444	552313		ABC transporter permease	cytoplasmic membrane
00568	552335	553441		LLM class flavin-dependent oxidoreductase	cytoplasmic
00703	689757	690551	c	lipoyl(octanoyl) transferase LipB	cytoplasmic
00766	740831	742063		histidine kinase"	cytoplasmic
00875	835351	836328		glycosyltransferase family 8 protein	cytoplasmic
00962	926790	928232	c	dNTP triphosphohydrolase	cytoplasmic
00964	929505	930278	c	phage Gp37/Gp68 family protein	cytoplasmic		+
00981	948819	950149	c	IS66 family transposase	cytoplasmic
00986	952487	953634		IS3 family transposase	unknown
01083	1057676	1058716		ABC transporter permease	cytoplasmic membrane
01084	1058729	1059586		ABC transporter permease	cytoplasmic membrane
01085	1059586	1061193		ABC transporter ATP-binding protein	cytoplasmic membrane
01086	1061211	1062131		NAD(P)-dependent oxidoreductase	cytoplasmic
01087	1062128	1062901		3-oxoacyl-ACP reductase FabG	cytoplasmic
01092	1066516	1067553	c	asparaginase	unknown
01094	1068667	1069509	c	ABC transporter permease	cytoplasmic membrane
01127	1103525	1105006	c	ABC transporter ATP-binding protein	cytoplasmic membrane
01128	1105006	1105419	c	ABC transporter permease	cytoplasmic membrane
01131	1106716	1107300		acetylornithine deacetylase	cytoplasmic
01157	1134781	1136880		N-methylhydantoinase A	cytoplasmic
01158	1136877	1138475		N-methylhydantoinase B	cytoplasmic
01162	1140477	1142144		N-methylhydantoinase B	cytoplasmic
01164	1142767	1143705	c	D-3-phosphoglycerate dehydrogenase	cytoplasmic
01165	1143788	1145497		dihydroxy-acid dehydratase	cytoplasmic
01172	1151314	1151823	c	ferritin-like domain-containing protein	cytoplasmic
01179	1155684	1156289	c	aldehyde dehydrogenase	cytoplasmic
01180	1156323	1157168	c	aldehyde dehydrogenase	cytoplasmic
01185	1161920	1163353	c	aldehyde dehydrogenase	cytoplasmic
01188	1166577	1166870	c	DUF1330 domain-containing protein	unknown
01198	1175735	1176882		IS3 family transposase	unknown
01205	1183890	1184516	c	ABC transporter permease	cytoplasmic membrane
01234	1212545	1213207		ABC transporter ATP-binding protein	cytoplasmic membrane
01273	1236636	1239092		restriction endonuclease subunit R	cytoplasmic
01373	1340524	1341342	c	IS110 family transposase	cytoplasmic
01510	1478009	1479156		IS3 family transposase	unknown
01511	1479313	1479744	c	IS30 family transposase	unknown
01513	1480803	1481387	c	IS30 family transposase	cytoplasmic
01527	1492695	1493471	c	uracil-DNA glycosylase	unknown		+
01652	1613474	1614349	c	prophage Clp protease-like protein	cytoplasmic
01653	1614351	1615592	c	phage portal protein	unknown
01835	1778612	1779385	c	polyisoprenoid-binding protein	unknown		+
01899	1845914	1847515	c	acetate--CoA ligase	cytoplasmic
01934	1877394	1878321		IS110 family transposase	cytoplasmic
01939	1884171	1885244	c	maleylacetate reductase	cytoplasmic
01940	18853312	1886282		LysR family transcriptional regulator	cytoplasmic
01942	1886623	1887459	c	6-chlorohydroxyquinol-1,2-dioxygenase	cytoplasmic		+
01947	1890524	1891549	c	Zn-dependent alcohol dehydrogenase	cytoplasmic
01948	1891546	1892568	c	branched-chain amino acid ABC transporter permease	cytoplasmic membrane
01949	1892572	1893429	c	branched-chain amino acid ABC transporter permease	cytoplasmic membrane
01950	1893416	1894147	c	ABC transporter ATP-binding protein	cytoplasmic membrane
01951	1894144	1894872	c	ABC transporter ATP-binding protein	cytoplasmic
01953	1896257	1897084	c	SDR family NAD(P)-dependent oxidoreductase	cytoplasmic
01957	1899175	1900062	c	6-chlorohydroxyquinol-1,2-dioxygenase	cytoplasmic
01958	1900179	1901108		LysR family transcriptional regulator	cytoplasmic membrane
01969	1907923	1908438	c	flavin reductase	unknown
01971	1908582	1909919		macrolide ABC transporter permease/ATP-binding protein	cytoplasmic membrane
02123	2055737	2056516	c	Gene Transfer Agent capsid protein	unknown		+
02127	2058620	2059753	c	Gene Transfer Agent terminase protein	cytoplasmic
02175	2113409	2113903	c	ATP-dependent Clp protease adapter ClpS	cytoplasmic
02521	2457215	2458362		IS3 family transposase	unknown
02600	2533920	2534855		hypothetical protein	cytoplasmic membrane
02601	2534924	2537113		TonB-dependent receptor	outer membrane	+
02801	2738050	2739197	c	IS3 family transposase	unknown
03123	3051120	3051749	c	FMN-binding negative transcriptional regulator	cytoplasmic
03140	3068979	3072392		DEAD/DEAH box helicase	cytoplasmic membrane
03151	3083151	3083468	c	co-chaperone GroES	cytoplasmic
03159	3085565	3086398		transglutaminase family protein	cytoplasmic
03207	3124761	3125225	c	signal peptidase II	cytoplasmic membrane
03208	3125251	3125994	c	cytochrome c biogenesis protein CcdA	cytoplasmic membrane
03209	3125994	3126614	c	SCO family protein	cytoplasmic membrane
03210	3126611	3127114	c	copper chaperone PCu(A)C	unknown	+
03212	3127791	3129923	c	cadmium-translocating P-type ATPase	cytoplasmic membrane
03214	3130414	3131349	c	bile acid:sodium symporter family protein	cytoplasmic membrane
03230	3143400	3144473	c	cation diffusion facilitator family transporter	cytoplasmic membrane
03238	3152990	3153961	c	cation diffusion facilitator family transporter	cytoplasmic membrane
03244	3157395	3158411	c	oxidoreductase	cytoplasmic
03255	3165051	3166901	c	protein-disulfide reductase DsbD	cytoplasmic membrane
03258	3168658	3169227		ErfK/YbiS/YcfS/YnhG family protein	unknown
03259	3169335	3170675	c	two-component sensor histidine kinase	cytoplasmic membrane
02360	3170675	3171337	c	DNA-binding response regulator	cytoplasmic
03272	3180711	3181858		IS3 family transposase	unknown
03279	3187320	3188057	c	hypothetical protein	cytoplasmic membrane
03282	3191261	3193873	c	hypothetical protein	cytoplasmic
03283	3193875	3196856	c	hypothetical protein	cytoplasmic
03382	3298070	3298702		formyltetrahydrofolate deformylase	cytoplasmic
03383	3298699	3298953		formyltetrahydrofolate deformylase	cytoplasmic
pYEE1
03516	1	837		acetate--CoA ligase	cytoplasmic
03517	798	1931		acetate--CoA ligase	cytoplasmic
03527	13918	15370		amino acid permease	cytoplasmic membrane
03528	15387	16631		arginine deiminase	cytoplasmic
03529	16664	17704		hypothetical protein	cytoplasmic membrane
03538	23711	24145	c	phosphonate C-P lyase system protein PhnG	cytoplasmic
03545	30040	31476	c	DUF1254 domain-containing protein	unknown	+
03546	31581	32006	c	DUF1254 domain-containing protein	unknown		+
03554	37006	38442	c	pyruvate kinase	cytoplasmic
03556	39702	40787	c	tartrate dehydrogenase	cytoplasmic
03558	42251	43168		LysR family transcriptional regulator	cytoplasmic
03571	61106	61303		IS66 insertion sequence family accessory protein	cytoplasmic
03603	94582	95214		formyltetrahydrofolate deformylase	cytoplasmic
03604	95211	95465		formyltetrahydrofolate deformylase	cytoplasmic
03613	104353	105009		ABC transporter permease	cytoplasmic membrane
03614	105026	106132		ATP-binding cassette domain-containing protein	cytoplasmic membrane
03615	106135	106875		ABC transporter permease	cytoplasmic membrane
03617	107843	108676		hypothetical protein	cytoplasmic
03618	108673	109695	c	hypothetical protein	cytoplasmic membrane
03624	114082	115650	c	radical SAM protein	cytoplasmic
03646	138672	138926		hypothetical protein	unknown		+
03651	143534	144187		cytochrome c oxidase subunit II	cytoplasmic membrane
03697	197005	197586		hypothetical protein	unknown
03707	201830	203316		IS66 family transposase	cytoplasmic
03710	204697	205326	c	MFS transporter	cytoplasmic membrane
03712	205905	211123		hypothetical protein	cytoplasmic membrane
03714	212436	214969		hypothetical protein	cytoplasmic membrane
03719	219216	220491	c	Zn-dependent hydrolase	cytoplasmic
03720	220484	222304	c	ABC transporter ATP-binding protein	cytoplasmic membrane
03721	222306	223217	c	ABC transporter permease	cytoplasmic membrane
03722	223217	224197	c	ABC transporter permease	cytoplasmic membrane
03723	224261	225835	c	ABC transporter substrate-binding protein	periplasmic
03724	225865	226659	c	histidinol phosphate phosphatase	cytoplasmic
03729	230703	231443	c	SDR family NAD(P)-dependent oxidoreductase	cytoplasmic
03730	231440	232816	c	MmgE/PrpD family protein	cytoplasmic
03731	232826	234331	c	hypothetical protein	cytoplasmic membrane
03733	234939	235898	c	tripartite tricarboxylate transporter substrate binding protein	periplasmic	+
03734	236099	237472		MmgE/PrpD family protein	cytoplasmic
03735	237511	238212		FCD domain-containing protein	cytoplasmic
03739	239602	240174	c	hypothetical protein	cytoplasmic membrane
03946	470604	470858		2-methylcitrate synthase	cytoplasmic		+
pYEE2
04004	53623	55146	c	capsule biosynthesis protein	cytoplasmic membrane		+
04030	82740	83486		trehalose-phosphatase	cytoplasmic
04057	113294	114190	c	LysR family transcriptional regulator	cytoplasmic
04095	151456	151797		pseudoazurin	periplasmic
04137	191170	192132		formylglycine-generating enzyme family protein	cytoplasmic		+
04138	192262	193101		hypothetical protein	unknown
04142	196101	197105		hypothetical protein	unknown		+
04143	197301	198962		arylsulfatase	unknown	+
04144	199025	200098		MoxR family ATPase	cytoplasmic
04151	205940	207730		PQQ-dependent alcohol dehydrogenase	periplasmic	+
04154	208973	209932		hypothetical protein	unknown
04155	210077	211549		aldehyde dehydrogenase	cytoplasmic
04162	216891	218357	c	short-chain fatty acids transporter	cytoplasmic membrane
04163	218443	219894	c	Asp-tRNAAsn/Glu-tRNAGln amidotransferase A	cytoplasmic
04164	220072	221004		hypothetical protein	cytoplasmic
04166	221699	222460		GntR family transcriptional regulator	cytoplasmic
04167	222532	223713		ABC transporter substrate-binding protein	unknown	+
04168	223800	224654		branched-chain amino acid ABC transporter permease	cytoplasmic membrane
04169	224668	225702		branched-chain amino acid ABC transporter permease	cytoplasmic membrane
04170	225699	226451		ABC transporter ATP-binding protein	cytoplasmic membrane
04171	226444	227163		ABC transporter ATP-binding protein	cytoplasmic
04172	227160	228353		cytochrome P450	cytoplasmic membrane
04173	228366	229553		cytochrome P450	cytoplasmic membrane
04175	229901	231115		pyridine nucleotide-disulfide oxidoreductase	cytoplasmic
04181	234105	235640	c	FAD-binding protein	cytoplasmic
04236	292799	294034	c	hypothetical protein	cytoplasmic membrane
04238	294815	295612	c	hypothetical protein	cytoplasmic membrane
pYEE3
04246	3743	4321	c	recombinase family protein	cytoplasmic
04263	23419	24468		S58 family peptidase	unknown
04264	24568	25443		MurR/RpiR family transcriptional regulator	unknown
04265	25440	27311		dipeptide ABC transporter ATP-binding protein	cytoplasmic membrane
04266	27339	28865		glutathione ABC transporter substrate-binding protein	periplasmic	+
04267	28973	29893		glutathione ABC transporter permease GsiC	cytoplasmic membrane
04268	29890	30774		ABC transporter permease subunit	cytoplasmic membrane
04269	30784	31602		aminopeptidase	cytoplasmic
04270	31625	32590		isoaspartyl peptidase/L-asparaginase	unknown
04281	41289	41714		IS30 family transposase	unknown
04282	41850	43358	c	DUF305 domain-containing protein	unknown	+
04287	46358	47725		copper oxidase	periplasmic		+
04288	47761	48231		copper oxidase	periplasmic	+
04293	51888	52367		DUF411 domain-containing protein	unknown	+
04326	80841	81659		hypothetical protein	cytoplasmic
04348	94153	95358		plasmid replication protein RepA	cytoplasmic
04386	129052	130284	c	IS3 family transposase	unknown
04411	150075	151106		IS110 family transposase	cytoplasmic
04419	154764	156179		IS66 family transposase	cytoplasmic
04439	171486	171935	c	IS30 family transposase	unknown		+
04455	187084	188595	c	long-chain fatty acid--CoA ligase	cytoplasmic
04456	188592	189419	c	enoyl-CoA hydratase	cytoplasmic
04458	189847	190845	c	acyl-CoA dehydrogenase family protein	cytoplasmic
04459	190856	192052	c	acyl-CoA dehydrogenase	cytoplasmic
04460	192066	193241	c	acetyl-CoA C-acyltransferase	cytoplasmic
04461	193238	195352	c	3-hydroxyacyl-CoA dehydrogenase	cytoplasmic
04462	195355	196146	c	IclR family transcriptional regulator	cytoplasmic
04463	196155	197492	c	TRAP transporter large permease	cytoplasmic membrane
04465	198131	199186	c	C4-dicarboxylate ABC transporter substrate-binding protein	periplasmic	+
pYEE4
04473	3318	4178	c	IS3 family transposase	unknown
04475	5072	6219		IS3 family transposase	unknown
04606	145110	146138		LacI family transcriptional regulator	cytoplasmic
04607	146250	147512		ABC transporter substrate-binding protein	periplasmic	+
04608	147621	148517		sugar ABC transporter permease	cytoplasmic membrane
04609	148514	149329		carbohydrate ABC transporter permease	cytoplasmic membrane
04610	149377	151311		beta-galactosidase	cytoplasmic
04611	151324	152427		sn-glycerol-3-phosphate ABC transporter ATP-binding protein	cytoplasmic membrane
04612	152430	153347		2-keto-3-deoxy-galactonokinase	cytoplasmic membrane
04613	153344	153985		2-dehydro-3-deoxyphosphogalactonate aldolase	cytoplasmic
04614	153982	155130		galactonate dehydratase	cytoplasmic
pYEE5
04621	3778	4683		IS30 family transposase	cytoplasmic
04624	5626	7186		IS66 family transposase	cytoplasmic
04634	11718	12299	c	SCO family protein	cytoplasmic membrane
04657	30978	31505		DUF1738 domain-containing protein	unknown
04698	66456	67979		SAM-dependent DNA methyltransferase	cytoplasmic
04702	70907	73999		type I restriction endonuclease subunit R	cytoplasmic
pYEE6
04706	2835	3866		IS110 family transposase	cytoplasmic
04715	9119	10264		alpha/beta fold hydrolase	unknown	+
04718	11771	12199		organic hydroperoxide resistance protein	cytoplasmic
04721	13569	14681		HlyD family secretion protein	cytoplasmic membrane
pYEE7
04739	9056	9352	c	addiction module antidote protein	unknown
04740	9356	9652	c	type II toxin-antitoxin system RelE/ParE family toxin	unknown
pYEE8
04746	2854	3219	c	addiction module toxin RelE	cytoplasmic
04750	5318	6493	c	glutathione-dependent formaldehyde dehydrogenase	cytoplasmic
