# Supplementary material for: Genome Structure of the Opportunistic Pathogen Paracoccus yeei (Alphaproteobacteria) and Identification of Putative Virulence Factors
Source: Front Microbiol. 2018 Oct 25;9:2553. doi: 10.3389/fmicb.2018.02553 (PMC6209633; doi:10.3389/fmicb.2018.02553)
Supplement: TABLE S6 — Transporter genes identified in silico in the genome of P. yeei CCUG 32053. [file Table_6.XLSX]

## Sheet: Transport-related genes
Transport-related genes of P. yeei CCUG 32053
Locus tag (PY32053_)	Start	End		Product	Component	Type	Superfamily	Specific hits	Function	Predicted substrate(s)
Chromosome
00010	7082	8362		MFS transporter	permease	MSF	MSF1	MSF1	multiple substrates	ions, sugar phosphates, drugs, neurotransmitters, nucleosides, amino acids, and peptides	.
00013	9587	10555	c	magnesium and cobalt transport protein CorA	influx system		MIT_CorA-like	CorA	inorganic ion transport	magnesium and cobalt transport	.
00092	87069	87890	c	ABC transporter	permease	ABC	ABC2_membrane		carbohydrate transport		.
00105	101073	102017		choline ABC transporter substrate-binding protein	substrate-binding	TRAP?	PBP2_LTTR_substrate	OpuAC		choline	.
00125	116718	118001		urea ABC transporter substrate binding protein UrtA	substrate-binding	ABC	Periplasmic_Binding_Protein type 1	Peripla_BP_5/LivK/UrtA		urea	.
00126	118053	119972		urea ABC transporter permease subunit UrtB	permease	ABC	TM_PBP1_branched-chain-AA-like	UrtB		urea	.
00127	119974	121206		urea ABC transporter permease subunit UrtC	permease	ABC	TM_PBP1_branched-chain-AA-like	UrtC		urea	.
00128	121203	121946		urea ABC transporter ATP-binding protein UrtD	ATPase	ABC	AAA	UrtD		urea	.
00129	121948	122658		urea ABC transporter ATP-binding subunit UrtE	ATPase	ABC	AAA	UrtE		urea	.
00184	169795	171183		MFS transporter	permease	MSF	MSF1	MSF1	multiple substrates	ions, sugar phosphates, drugs, neurotransmitters, nucleosides, amino acids, and peptides	.
00205	190887	191504		MFS transporter	permease	MSF	MSF1	MSF1	multiple substrates	ions, sugar phosphates, drugs, neurotransmitters, nucleosides, amino acids, and peptides	.
00215	200468	200962		AsnC family transcriptional regulator	permease	MSF	MSF1	MSF1	multiple substrates	ions, sugar phosphates, drugs, neurotransmitters, nucleosides, amino acids, and peptides	.
00217	201532	202023		AsnC family transcriptional regulator	DNA-binding/ligand-binding		AsnC_trans_reg		resistance	arsenical resistance operon repressor	.
00234	213944	217000		AcrB/AcrD/AcrF family protein	efflux pump		ACR_tran	AcrB	multidrug efflux system		.
00306	288340	289305	c	ABC transporter permease	permease	ABC	TM_PBP1_branched-chain-AA-like	YufQ	aminoacid transport	branched-chained aminoacid transport	.
00307	289305	290396	c	ABC transporter permease	permease	ABC	TM_PBP1_branched-chain-AA-like	COG4603	aminoacid transport	branched-chained aminoacid transport	.
00308	290461	292065	c	ABC transporter ATP-binding protein	ATPase	ABC	AAA	YufO	multiple substrates		.
00309	292065	293051	c	BMP family ABC transporter substrate-binding protein	substrate-binding	ABC	Periplasmic_Binding_Protein type 1	PBP1_BmpA_PnrA-like		purine nucleoside receptor	.
00410	394581	396014		MFS transporter	permease	MSF	Sugar_tr	AraJ	multiple substrates	ions, sugar phosphates, drugs, neurotransmitters, nucleosides, amino acids, and peptides	.
00433	416833	418629		sensor histidine kinase	sensory histidine kinase		BaeS		sensory histidine kinase	signal transduction histidine kinase regulating C4-dicarboxylate transport system	.
00434	418646	419971		sigma-54-dependent Fis family transcriptional regulator	DNA-binding/ATPase	Fis family/ABC	YesN/AAA	AtoC	sigma-54-dependent transcriptional regulator		.
00477	466962	468305		MFS transporter	permease	MSF	MSF1	MSF1	multiple substrates	ions, sugar phosphates, drugs, neurotransmitters, nucleosides, amino acids, and peptides	.
00498	485718	487562	c	ABC transporter permease	permease	TRAP	DctQ/ArsB_NhaD	DctM/DctQ	carbohydrate transport	C4-dicarboxylate transport; L-dehydroascorbate	.
00499	487586	487972	c	ABC transporter substrate-binding protein	substrate-binding	TRAP	PBP2_LTTR_substrate	DctP	carbohydrate transport	C4-dicarboxylate transport; L-dehydroascorbate	.
00510	493846	494187	c	ABC transporter substrate-binding protein	substrate-binding	ABC	Periplasmic_Binding_Protein type 1	LivK	aminoacid transport	branched-chained aminoacid transport	.
00537	520992	522107		spermidine/putrescine ABC transporter substrate-binding protein	permease	TRAP?	Periplasmic_Binding_Protein type 2	PotD	aminoacid transport		.
00538	522179	523270		ABC transporter ATP-binding protein	ATPase	ABC	AAA	PotA	aminoacid transport	iron/spermidine/putrescine	.
00539	523267	524178		ABC transporter permease	permease	ABC	TM_PBP2	PotB	aminoacid transport	iron/spermidine/putrescine	.
00558	542099	544042	c	cadmium-translocating P-type ATPase	ATPase	P-type	E1-E2_ATPase	ZntA	inorganic ion transport	heavy metals	.
00566	550629	551447		ABC transporter ATP-binding protein	ATPase	ABC	ABC_ATPase	ABC_NrtD_SsuB/TauB	inorganic ion transport	nitrate/sulfonate/bicarbonate	.
00567	551444	552313		ABC transporter permease	permease	ABC	TauC	TauC			.
00572	557086	557886		metal ABC transporter substrate-binding protein	substrate-binding	TRAP?	PBP2_LTTR_substrate	Lipoprotein 9	aminoacid transport	methionine	.
00573	557912	558709		metal ABC transporter substrate-binding protein	substrate-binding	TRAP?	PBP2_LTTR_substrate	Lipoprotein 9	aminoacid transport	methionine	.
00574	558709	559809		methionine ABC transporter ATP-binding protein	ATPase	ABC	AAA	AbcC	aminoacid transport	methionine	.
00575	559787	560443		ABC transporter permease	permease	ABC	TM_PBP2	MetP	aminoacid transport	methionine	.
00584	569819	570589	c	amino acid ABC transporter ATP-binding protein	ATPase	ABC	AAA	GlnQ	aminoacid transport	polar aminoacids; ectoine/hydroxyectoine	.
00585	570593	571255	c	amino acid ABC transporter permease	permease	ABC	HisM	HisM	aminoacid transport	ectoine/hydroxyectoine	.
00586	571255	571902	c	amino acid ABC transporter permease	permease	ABC	HisM	HisM	aminoacid transport	ectoine/hydroxyectoine	.
00587	571957	572766	c	amino acid ABC transporter	permease	TRAP?	Periplasmic_Binding_Protein type 2	HisJ	aminoacid transport		.
00613	601482	602510		phosphonate ABC transporter substrate-binding protein	permease	TRAP?	Periplasmic_Binding_Protein type 2/PBP2_LTTR	PstS	inorganic ion transport	phosphonate	.
00614	602574	603764		phosphate ABC transporter permease subunit PstC	permease	ABC	PstA	PstC	inorganic ion transport	phosphonate	.
00615	603761	605110		phosphate ABC transporter permease PtsA	permease	ABC	PstA	PstA	inorganic ion transport	phosphonate	.
00616	605132	605929		phosphate ABC transporter ATP-binding protein	ATPase	ABC	AAA	PstB	inorganic ion transport	phosphonate	.
00617	605948	606670		phosphate transport system regulatory protein PhoU	regulatory protein		PhoU	PhoU	inorganic ion transport	phosphonate	.
00637	624658	625434	c	MetQ/NlpA family ABC transporter substrate-binding protein	lipoprotein	TRAP?	PBP2_LTTR_substrate	NlpA	inorganic ion transport		.
00638	625453	626127	c	ABC transporter permease	permease	ABC	TM_PBP2	MetP	aminoacid transport	methionine	.
00639	626117	627163	c	methionine ABC transporter ATP-binding protein	ATPase	ABC	AAA	MetN/AbcC	aminoacid transport	methionine	.
00642	629000	630130		aromatic hydrocarbon degradation protein	porin		OM-channels		lipids transport	long-chain fatty acid	.
00645	632682	633365		ABC transporter ATP-binding protein	ATPase	ABC	ABC_ATPase/AAA	FtsE/LolD	virulence	lipoprotein releasing system	.
00646	633367	634584		ABC transporter permease	permease			FtsX/LolC	resistance	macrolide	.
00666	653797	655038	c	MFS transporter	permease	MSF	MSF1	MSF1	multiple substrates	ions, sugar phosphates, drugs, neurotransmitters, nucleosides, amino acids, and peptides	.
00675	662224	663741	c	tripartite tricarboxylate transporter TctA family protein	permease	TTT	TctA	TctA/COG3333	tripartite tricarboxylate transporter		.
00676	663745	664242	c	tripartite tricarboxylate transporter TctB family protein		TTT	TctB	TctB	tripartite tricarboxylate transporter		.
00677	664239	665180	c	tripartite tricarboxylate transporter substrate binding protein	substrate-binding	TRAP?	PBP2_LTTR_substrate	TctC	tripartite tricarboxylate transporter	C4-dicarboxylate transport	.
00678	665384	666457	c	ABC transporter substrate-binding protein	substrate-binding	TRAP?	PBP2_LTTR_substrate	AfuA	inorganic ion transport	iron	.
00679	666532	667197		DNA-binding response regulator	DNA-binding response regulator		YesN/AAA	OmpR			.
00680	667194	668582		sensor histidine kinase	sensory histidine kinase		BaeS	BaeS			.
00706	694933	696036		ABC transporter ATP-binding protein	ATPase	ABC	AAA	PotA	aminoacid transport	polyamine; iron/spermidine/putrescine	.
00709	698402	699703		ABC transporter permease	permease	ABC	TM_PBP2	PotB	aminoacid transport	iron/spermidine/putrescine	.
00710	699709	700662		ABC transporter permease	permease	ABC	FbpB	PotC	aminoacid transport	iron/spermidine/putrescine	.
00891	846513	848255	c	ABC transporter substrate-binding protein	substrate-binding	ABC	PBP2_NikA_DppA_OppA-like	PBP2_NikA_DppA_OppA-like 14	peptide transport	nickel/dipeptide/oligopeptide transport	.
00917	877222	878193		ABC transporter substrate-binding protein	substrate-binding	TRAP	Periplasmic_Binding_Protein type 2	PBP2_TRAP_Siap	carbohydrate transport	C4-dicarboxylate transport; sialic acid	.
00918	878257	878829		TRAP transporter small permease	permease	TRAP	DctQ	DctM	carbohydrate transport	C4-dicarboxylate transport	.
00919	878833	880239		TRAP transporter large permease	permease	TRAP	ArsB_NhaD	DctQ	carbohydrate transport	C4-dicarboxylate transport	.
00930	894361	895728	c	dicarboxylate/amino acid:cation symporter	symporter		SDF	DctA	carbohydrate transport	sodium:dicarboxylate symporter	.
00931	895965	897596		sensor histidine kinase	sensory histidine kinase		BaeS	COG4191		regulating C4-dicarboxylate transport	.
00932	897593	898930		sigma-54-dependent Fis family transcriptional regulator	DNA-binding response regulator		YesN/AAA	AtoC			.
00974	939467	941533	c	TRAP transporter permease	permease	TRAP	DctM	TRAP_fused	carbohydrate transport	C4-dicarboxylate transport	.
00975	941616	942617	c	immunogenic protein	substrate-binding	TRAP	Periplasmic_Binding_Protein type 2	PBP2_TAXI_TRAP			.
00976	942953	944437		inorganic phosphate transporter	symporter		PHO4	PitA	inorganic ion transport	phosphate	.
00978	945209	946516		short-chain fatty acids transporter	permease	TRAP	ArsB_NhaD_permease	AtoE	lipids transport	short-chain fatty acid	.
00988	954501	956330		SLC13 family permease	permease	TRAP	ArsB_NhaD_permease	SLC13_permease	inorganic ions transport	sodium/dicarboxylate cotransporter; citrate	.
00993	960112	961617		tripartite tricarboxylate transporter TctA family protein		TTT	TctA	TctA			.
01016	981576	984290		NarK family nitrate/nitrite MFS transporter		MSF	NarK	NarK	inorganic ion transport	Nitrate/nitrite	.
01037	1004222	1005208		C4-dicarboxylate ABC transporter substrate-binding protein	substrate-binding	TRAP	Periplasmic_Binding_Protein type 2	PBP2_TRAP_BpDct6 7	carbohydrate transport	C4-dicarboxylate transport	.
01038	1005285	1005827		TRAP transporter small permease	permease	TRAP	DctQ	DctQ	tripartite tricarboxylate transporter		.
01039	1005840	1007141		C4-dicarboxylate ABC transporter permease	permease	TRAP	ArsB_NhaD	DctQ	tripartite tricarboxylate transporter	C4-dicarboxylate transport	.
01063	1035055	1036026		tripartite tricarboxylate transporter substrate binding protein	substrate-binding	TTT	Periplasmic_Binding_Protein type 2	PBP2_Bug_TTT	tripartite tricarboxylate transporter	C4-dicarboxylate transport	.
01065	1036572	1038071		tripartite tricarboxylate transporter permease	permease	TTT	TctA	COG3333			.
01071	1043617	1045131		peptide ABC transporter substrate-binding protein	substrate-binding	ABC	PBP2_NikA_DppA_OppA-like	PBP2_NikA_DppA_OppA-like 14	peptide transport	nickel/dipeptide/oligopeptide transport	.
01072	1045185	1046096		ABC transporter permease	permease	ABC	DppC	DppB	peptide transport	nickel/dipeptide/oligopeptide transport	.
01073	1046109	1047020		ABC transporter permease	permease	ABC	DppC	DppC	peptide transport	nickel/dipeptide/oligopeptide transport	.
01074	1047013	1048632		ABC transporter ATP-binding protein	ATPase	ABC	AAA	GsiA	peptide transport	glutathione	.
01082	1055996	1057615		ABC transporter substrate-binding protein	substrate-binding	ABC	PBP2_NikA_DppA_OppA-like	PBP2_NikA_DppA_OppA-like 7	peptide transport	nickel/dipeptide/oligopeptide transport	.
01083	1057676	1058716		ABC transporter permease	permease	ABC	DppC	DppB	peptide transport	nickel/dipeptide/oligopeptide transport	.
01084	1058729	1059586		ABC transporter permease	permease	ABC	DppC	DppC	peptide transport	nickel/dipeptide/oligopeptide transport	.
01085	1059586	1061193		ABC transporter ATP-binding protein	ATPase	ABC	AAA	GsiA	peptide transport	glutathione	.
01093	1067555	1068670	c	ABC transporter ATP-binding protein	ATPase	ABC	AAA	PotA	aminoacid transport	iron/spermidine/putrescine	.
01094	1068667	1069509	c	ABC transporter permease	permease	ABC	FbpB	PotC	aminoacid transport	iron/spermidine/putrescine	.
01095	1069519	1070394	c	ABC transporter permease	ATPase	ABC	TM_PBP2	PotB	aminoacid transport	iron/spermidine/putrescine	.
01096	1070465	1071763	c	ABC transporter substrate-binding protein	substrate-binding	ABC	PotD	PotD	aminoacid transport	iron/spermidine/putrescine	.
01099	1073021	1074187		hypothetical protein	periplasmic-binding		Periplasmic_Binding_Protein type 2	PotD	aminoacid transport	iron/spermidine/putrescine	.
01103	1079789	1080814	c	glycine betaine/L-proline ABC transporter ATP-binding protein	ATPase	ABC	AAA	ProV	aminoacid transport	proline/glycine, betaine	.
01104	1080807	1081694	c	proline/glycine betaine ABC transporter permease	permease	ABC	TM_PBP2	ProW	aminoacid transport	proline/glycine, betaine	.
01105	1081762	1082760	c	ABC transporter substrate-binding protein	substrate-binding	ABC	Periplasmic_Binding_Protein type 2	PBP2_HisX-like	aminoacid transport	proline/glycine, betaine	.
01109	1087566	1088567		ABC transporter substrate-binding protein	substrate-binding	ABC	ProX	ProX	aminoacid transport	proline/glycine, betaine	.
01115	1093396	1094283		sugar ABC transporter substrate-binding protein	substrate-binding	ABC	Perpla_BP4_4	RbsB	carbohydrate transport		.
01117	1095858	1096835		ABC transporter permease	permease	ABC	TM_PBP1_branched-chain-AA-like	AraH	carbohydrate transport	ribose/xylose/arabinose/galactoside	.
01127	1103525	1105006	c	ABC transporter ATP-binding protein	ATPase	ABC	AAA	GsiA	peptide transport	glutathione	.
01128	1105006	1105419	c	ABC transporter permease	permease	ABC	DppC		peptide transport	nickel/dipeptide/oligopeptide transport	.
01136	1110958	1112163		MFS transporter		MSF	Sugar_tr		multiple substrates	ions, sugar phosphates, drugs, neurotransmitters, nucleosides, amino acids, and peptides	.
01144	1121023	1122159		MFS transporter		MSF			multiple substrates	ions, sugar phosphates, drugs, neurotransmitters, nucleosides, amino acids, and peptides	.
01147	1123882	1125603	c	iron ABC transporter permease	permease		FbpB	FbpB	inorganic ion transport	iron	.
01148	1125610	1126578	c	ABC transporter substrate-binding protein	substrate-binding		Periplasmic_Binding_Protein type 2	PBP2_Fbp-like 2	inorganic ion transport	iron	.
01149	1126569	1127708	c	ABC transporter ATP-binding protein	ATPase	ABC	AAA	PotA	aminoacid transport	iron/spermidine/putrescine	.
01159	1138536	1139060		C4-dicarboxylate ABC transporter substrate-binding protein	substrate-binding		Periplasmic_Binding_Protein type 2		carbohydrate transport	C4-dicarboxylate transport	.
01181	1157235	1157963	c	ABC transporter ATP-binding protein	ATPase	ABC	AAA	LivF	aminoacid transport	branched-chained aminoacid transport	.
01182	1157950	1159704	c	ABC transporter	permease/ATPase	ABC	TM_PBP1__branched-chain-AA-like/ABC_ATPase	TM_PBP1_LivM-like / ABC_Mj1267_livG_branched	aminoacid transport	branched-chain amino acid transport system	.
01183	1159715	1160590	c	branched-chain amino acid ABC transporter permease	permease	ABC	TM_PBP1_branched-chain-AA-like	TM_PBP1_LivM-like	aminoacid transport	branched-chain amino acid transport system	.
01184	1160678	1161817	c	ABC transporter substrate-binding protein	substrate-binding	ABC	Periplasmic_Binding_Protein type 1	LivK	aminoacid transport	branched-chain amino acid transport system	.
01204	1182807	1183886	c	glycine/betaine ABC transporter	ATPase	ABC	AAA	AAA	aminoacid transport	proline/glycine, betaine	.
01205	1183890	1184516	c	ABC transporter permease	permease	ABC	TM_PBP2	TM_PBP2	aminoacid transport	proline/glycine, betaine	.
01208	1186388	1187401	c	hypothetical protein	substrate-binding	ABC	Periplasmic_Binding_Protein type 2	PBP2_HisX-like	aminoacid transport	proline/glycine, betaine	.
01212	1189546	1190616	c	ABC transporter ATP-binding protein	ATPase	ABC	AAA	PotA	aminoacid transport	iron/spermidine/putrescine	.
01214	1191440	1192348	c	ABC transporter permease	ATPase	ABC	TM_PBP2	PotB	aminoacid transport	iron/spermidine/putrescine	.
01215	1192392	1193456	c	ABC transporter substrate-binding protein	substrate-binding	ABC	Periplasmic_Binding_Protein type 2	PotD?	aminoacid transport	iron/spermidine/putrescine	.
01226	1205967	1207295		MFS transporter		MSF	MSF1		multiple substrates	ions, sugar phosphates, drugs, neurotransmitters, nucleosides, amino acids, and peptides	.
01234	1212545	1213207		ABC transporter ATP-binding protein	ATPase	ABC	AAA	LivG?	multiple substrates	sugars, ions, peptides, and more complex organic molecules	.
01235	1213204	1213845		ABC transporter ATP-binding protein	ATPase	ABC	AAA	LivF	aminoacid transport	branched-chain amino acid transport system	.
01305	1269337	1270413	c	BMP family ABC transporter substrate-binding protein	substrate-binding	ABC	Periplasmic_Binding_Protein type 1	PBP1_BmpA_Med-like			.
01306	1270434	1271321	c	ABC transporter permease	permease	ABC	TM_PBP1_branched-chain-AA-like	YufQ	aminoacid transport	branched-chained aminoacid transport	.
01307	1271318	1272391	c	ABC transporter permease	permease	ABC	TM_PBP1_branched-chain-AA-like	COG4603	aminoacid transport	branched-chained aminoacid transport	.
01308	1272378	1273877	c	ABC transporter ATP-binding protein	ATPase	ABC	AAA	YufQ	aminoacid transport	branched-chained aminoacid transport	.
01337	1306786	1308087		MFS transporter		MSF	MSF1		multiple substrates	ions, sugar phosphates, drugs, neurotransmitters, nucleosides, amino acids, and peptides	.
01348	1315045	1315428		LapA family protein			DUF1049	DUF1049	unknown function		.
01357	1324544	1326451		ABC transporter substrate-binding protein	substrate-binding	ABC	PBP2_NikA_DppA_OppA-like	PBP2_NikA_DppA_OppA-like 7	peptide transport	nickel/dipeptide/oligopeptide transport	.
01358	1326492	1327631		microcin ABC transporter permease	permease	ABC	SapB	YejB	secondary metabolites transport	microcin	.
01359	1327631	1328737		ABC transporter permease	permease	ABC	DppC	YejE	secondary metabolites transport	microcin	.
01360	1328734	1330329		ABC transporter ATP-binding protein	ATPase	ABC	AAA	YejF	secondary metabolites transport	microcin	.
01364	1332812	1333633	c	sulfate ABC transporter permease subunit CysW	permease	ABC	TM_PBP2	CysW	inorganic ion transport	sulfate	.
01365	1333630	1334442	c	sulfate ABC transporter permease subunit CysT	permease	ABC	TM_PBP2	CysT	inorganic ion transport	sulfate	.
01402	1366302	1366760		outer membrane lipid asymmetry maintenance protein MlaD			MlaD	OM_asym_MlaD	lipids transport	phospholipid - maintaining the assymetry of the OM	.
01439	1406094	1407434	c	branched-chain amino acid ABC transporter permease	permease	ABC	TM_PBP1_branched-chain-AA-like	TM_PBP1_LivM-like	aminoacid transport	branched-chain amino acid transport system	.
01440	1407448	1408449	c	branched-chain amino acid ABC transporter permease	permease	ABC	TM_PBP1_branched-chain-AA-like	TM_PBP1_LivH-like	aminoacid transport	branched-chain amino acid transport system	.
01441	1408453	1409157	c	ABC transporter ATP-binding protein	ATPase	ABC	ABC_ATPase	ABC_TM1139_LivF_branched	aminoacid transport	branched-chain amino acid transport system	.
01442	1409154	1410008	c	ABC transporter ATP-binding protein	ATPase	ABC	ABC_ATPase	ABC_Mj1267_LivG_branched	aminoacid transport	branched-chain amino acid transport system	.
01443	1410113	1411297	c	branched-chain amino acid ABC transporter substrate-binding protein	substrate-binding	ABC	Periplasmic_Binding_Protein type 1	LivK	aminoacid transport	branched-chain amino acid transport system	.
01545	1509771	1510967	c	MFS transporter	efflux permease	MSF	MSF1	AraJ	carbohydrate transport	arabinose	.
01553	1517123	1517710	c	LysE family translocator	efflux protein		LysE	RhtB	aminoacid transport	threonine/homoserine/homoserine lactone efflux protein	.
01601	1566908	1568062	c	ABC transporter ATP-binding protein	ATPase	ABC	AAA	PotA	aminoacid transport	iron/spermidine/putrescine	.
01602	1568059	1568868	c	ABC transporter permease	permease	ABC	FbpB	PotC	aminoacid transport	iron/spermidine/putrescine	.
01603	1568865	1569734	c	ABC transporter permease	ATPase	ABC	TM_PBP2	PotB	aminoacid transport	iron/spermidine/putrescine	.
01711	1659549	1660277	c	ATP-binding cassette domain-containing protein	ATPase	ABC	ABC_ATPase		multiple substrates	sugars, ions, peptides, and more complex organic molecules	.
01712	1660277	1661035	c	ABC transporter permease	permease	ABC	MlaE	MlaE	lipids transport	phospholipid - maintaining the assymetry of the OM	.
01737	1680662	1681318	c	heme exporter protein CcmB	permease	ABC	ABC2_membrane	CcmB	cofactor transport	heme	.
01738	1681315	1681947	c	heme ABC exporter ATP-binding protein CcmA	ATPase	ABC	AAA	CcmA	cofactor transport	heme	.
01747	1688665	1689480		ABC transporter substrate-binding protein	substrate-binding	ABC	FepB	FepB	inorganic ion transport	iron-hydroxamate	.
01757	1695689	1697074		magnesium transporter			MgtE	MgtE	inorganic ion transport	magnesium/cobalt/nickel transport	.
01767	1707840	1709042		penicillin-binding protein activator			Periplasmic_Binding_Protein type 1	PBP1_YraM_LppC_lipoprotein-like	lipids transport		.
01803	1743710	1744603		metal ABC transporter substrate-binding protein	substrate-binding	ABC	TroA-like	PsaA	inorganic ion transport	manganese and surface adhesins	.
01804	1744596	1745453		manganese/iron ABC transporter ATP-binding protein	ATPase	ABC	AAA	ZnuC	inorganic ion transport	manganese/zinc	.
01805	1745450	1746298		metal ABC transporter permease	permease	ABC	TM_PBP1_branched-chain-AA-like	ABC-3	inorganic ion transport	manganese/zinc	.
01806	1746298	1747122		metal ABC transporter permease	permease	ABC	ZnuB	ZnuB	inorganic ion transport	manganese/zinc	.
01810	1749827	1751041		MFS transporter		MSF	MSF1	MSF1			.
01824	1767934	1768707		ABC transporter ATP-binding protein	ATPase	ABC	AAA	TauB	inorganic ion transport	nitrate/sulfonate/bicarbonate	.
01825	1768822	1769739		ABC transporter permease	permease	ABC	TauC		inorganic ion transport	nitrate/sulfonate/bicarbonate	.
01826	1769736	1770665		ABC transporter permease	permease	ABC	TauC	TauC	inorganic ion transport	nitrate/sulfonate/bicarbonate	.
01827	1770702	1771691		nitrate ABC transporter substrate-binding protein	substrate-binding	ABC	NMT1	TauA	inorganic ion transport	nitrate/sulfonate/bicarbonate	.
01845	1787586	1788422	c	peptide ABC transporter ATP-binding protein	ATPase	ABC	AAA	GsiA	peptide transport	glutathione	.
01846	1788419	1789252	c	ABC transporter ATP-binding protein	ATPase	ABC	AAA	DppD	inorganic ion transport		.
01847	1789257	1790159	c	ABC transporter permease subunit	permease	ABC	DppC	DppC	peptide transport	nickel/dipeptide/oligopeptide transport	.
01848	1790156	1791163	c	peptide ABC transporter permease	permease	ABC	TM_PBP2/DppC	BPD_transp_1/DppB	inorganic ion transport		.
01849	1791234	1792838	c	ABC transporter substrate-binding protein	substrate-binding	ABC	PBP2_NikA_DppA_OppA-like	PBP2_DppA-like			.
01874	1821973	1822545	c	gamma-glutamylcyclotransferase			ChaC		inorganic ion transport	mannitol/chloroaromatic compound transport system	.
01890	1836156	1837280		ABC transporter substrate-binding protein	substrate-binding	TRAP	PBP2_LTTR_substrate	FcbT1	secondary metabolites transport	mannitol/chloroaromatic compound transport system	.
01891	1837332	1838843	c	C4-dicarboxylate ABC transporter	permease	TRAP	ArsB_NhaD_permease	FcbT3	secondary metabolites transport	mannitol/chloroaromatic compound transport system	.
01892	1838859	1839398	c	sugar transporter	permease	TRAP	DctQ	FcbT2	secondary metabolites transport		.
01896	1841848	1843452		peptide ABC transporter substrate-binding protein	substrate-binding	ABC	PBP2_NikA_DppA_OppA-like	PBP2_OppA	peptide transport	nickel/dipeptide/oligopeptide transport	.
01898	1843879	1845666	c	MFS transporter	efflux permease/symporter?	MSF	MSF1				.
01948	1891546	1892568	c	branched-chain amino acid ABC transporter permease	permease	ABC	TM_PBP1_branched-chain-AA-like	TM_PBP1_LivM-like	aminoacid transport	branched-chain amino acid transport system	.
01949	1892572	1893429	c	branched-chain amino acid ABC transporter permease	permease	ABC	TM_PBP1_branched-chain-AA-like	TM_PBP1_LivH-like	aminoacid transport	branched-chain amino acid transport system	.
01951	1893416	1894147	c	ABC transporter ATP-binding protein	ATPase	ABC	ABC_ATPase	ABC_TM1139_LivF_branched	aminoacid transport	branched-chain amino acid transport system	.
01952	1894144	1894872	c	ABC transporter ATP-binding protein	ATPase	ABC	ABC_ATPase	ABC_Mj1267_LivG_branched	aminoacid transport	branched-chain amino acid transport system	.
01984	1924171	1924989		ATP-binding protein	ATPase	ABC	AAA	AAA	aminoacid transport		.
01985	1925019	1925741		amino acid ABC transporter	substrate-binding	ABC	Periplasmic_Binding_Protein type 2		aminoacid transport		.
01986	1925793	1926671		ABC transporter permease subunit	permease	ABC	HisM		aminoacid transport		.
01987	1926668	1927495		ABC transporter permease subunit	permease	ABC	HisM		aminoacid transport	bicyclomycin/multidrug	.
02012	1951719	1952924		MFS transporter	efflux pump				multidrug efflux system		.
02043	1982813	1983868		polyamine ABC transporter substrate-binding protein	substrate-binding	ABC	Periplasmic_Binding_Protein type 2		aminoacid transport		.
02150	2087374	2088165	c	hypothetical protein	permease	ABC	TM_PBP1_branched-chain-AA-like	TM_ABC_iron-siderophores-like	inorganic ion transport	siderophores, heme, vitamin B12 and divalent cations Mg2+ and Zn2+.	.
02151	2088173	2088958	c	metal ABC transporter ATP-binding protein	ATPase	ABC	AAA	ZnuC	inorganic ion transport	manganese/zinc	.
02153	2089545	2090537		zinc ABC transporter substrate-binding protein	substrate-binding	ABC	TroA-like	ZnuA	inorganic ion transport	zinc	.
02161	2101100	2101939		iron transporter	permease		FTR1	FTR1	inorganic ion transport	iron/lead	.
02162	2101936	2103081		iron transporter substrate-binding protein	substrate-binding		EfeO		inorganic ion transport	iron	.
02163	2103083	2104411		deferrochelatase/peroxidase EfeB	peroxidase		Dyp-perox	EfeB	inorganic ion transport	iron	.
02164	2104414	2105238		iron uptake system protein EfeO	substrate-binding		EfeO		inorganic ion transport	iron	.
02191	2130495	2131448		ABC transporter ATP-binding protein	ATPase	ABC	AAA	CcmA	multidrug efflux system		.
02224	2158915	2162040		efflux RND transporter permease subunit	permease	RND	ACR_tran	AcrB	multidrug efflux system	cadmium/zinc/cobalt resistance	.
02298	2235381	2237852	c	copper-translocating P-type ATPase	ATPase	P-type	HAD-like	P-type_ATPase_Cu-like	aminoacid transport	proline/glycine, betaine	.
02301	2238569	2239393	c	ABC transporter permease subunit	permease	ABC	TM_PBP2	BPD_transp_1	aminoacid transport	proline/glycine, betaine	.
02302	2239390	2240217	c	ABC transporter permease subunit	permease	ABC	TM_PBP2		aminoacid transport		.
02303	2240229	2241290	c	glycine betaine/L-proline ABC transporter ATP-binding protein	ATPase	ABC	AAA	ProV	aminoacid transport	proline/glycine, betaine	.
02304	2241359	2242210	c	glycine/betaine ABC transporter	substrate-binding	ABC	Periplasmic_Binding_Protein type 2	PBP2_OpuAC-like	aminoacid transport	proline/glycine, betaine	.
02344	2283973	2284923	c	magnesium transporter			MIT_CorA-like	EcCorA-like u1	inorganic ion transport	divalent carions	.
02368	2304612	2305511	c	sulfate ABC transporter permease subunit CysW	permease	ABC	TM_PBP2	CysW	inorganic ion transport	sulfate	.
02369	2305504	2306343	c	sulfate ABC transporter permease subunit CysT	permease	ABC	TM_PBP2	CysT	inorganic ion transport/acid resistance	sulfate	.
02379	2312664	2313155		MgtC/SapB family protein	ATPase		SapB	SapB/MgtC	inorganic ion transport		.
02389	2321858	2322808		choline ABC transporter substrate-binding protein	substrate-binding		PBP2_LTTR_substrate	ABC_choline_bnd	aminoacid transport	choline	.
02390	2323008	2323859		choline ABC transporter permease subunit	permease	ABC	TM_PBP2	ABC_choXWV_perm	aminoacid transport	choline	.
02391	2323852	2324907		choline ABC transporter ATP-binding protein	ATPase	ABC	AAA	AAA/ABC_choXWV_ATP	aminoacid transport	choline	.
02439	2369685	2371424	c	ABC transporter ATP-binding protein	ATPase	ABC	SunT	MdlB	multidrug efflux system		.
02470	2403776	2404240	c	ExbD/TolR family protein			ExbD	TolR	biopolymer transport	iron?	.
02505	2437929	2439356		inorganic phosphate transporter			PHO4	PitA	inorganic ion transport	phosphate/sulfate	.
02511	2446085	2446867		ABC transporter ATP-binding protein	ATPase	ABC	AAA	LivG	aminoacid transport	branched-chain amino acid transport system	.
02512	2446864	2447745		branched-chain amino acid ABC transporter permease	permease	ABC	TM_PBP1_branched-chain-AA-like	TM_PBP1_LivH-like	aminoacid transport	branched-chain amino acid transport system	.
02513	2447749	2448768		branched-chain amino acid ABC transporter permease	permease	ABC	TM_PBP1_branched-chain-AA-like	TM_PBP1_LivM-like	aminoacid transport	branched-chain amino acid transport system	.
02514	2448790	2450121		ABC transporter permease	permease	ABC	Periplasmic_Binding_Protein type 1	PBP1_ABC_ligand-binding-like 1			.
02515	2450131	2451462		ABC transporter permease	permease	ABC	Periplasmic_Binding_Protein type 1	PBP1_ABC_ligand-binding-like 1			.
02516	2451512	2452252		ABC transporter ATP-binding protein	ATPase	ABC	AAA	LivF	aminoacid transport	branched-chain amino acid transport system	.
02523	2459769	2460446		cobalt transporter					inorganic ion transport	cobalt?	.
02524	2460781	2463024	c	heavy metal translocating P-type ATPase	ATPase	P-type	HAD-like	P-type_ATPase_Pb_Zn_Cd2-like	inorganic ion transport	zinc/cadmium/mercury/lead	.
02540	2476192	2477988		ATP-binding cassette domain-containing protein	ATPase	ABC	SunT	MdlB	multidrug efflux system		.
02549	2486749	2487423		ATP-binding cassette domain-containing protein	ATPase	ABC	AAA	FtsE?	cell division		.
02550	2487420	2488349		cell division protein FtsX			FtsX		cell division		.
02552	2489212	2490147		ABC transporter ATP-binding protein	ATPase	ABC	AAA	CcmA	cofactor transport	heme	.
02553	2490144	2490905		sugar ABC transporter permease	permease	ABC	ABC2_membrane	ABC2_membrane			.
02560	2497753	2498028	c	DUF2834 domain-containing protein	?	?	?	?			.
02572	2506196	2507638	c	ammonium transporter	channel protein		Ammonium_trans	AmtB	inorganic ion transport		.
02574	2510318	2510914	c	ABC transporter substrate-binding protein			MlaC	MlaC	lipids transport	phospholipid - maintaining the assymetry of the OM	.
02580	2517428	2518249	c	multidrug ABC transporter permease	permease	ABC	ABC2_membrane	ABC2_membrane	multidrug efflux system		.
02643	2578992	2580458	c	lipopolysaccharide biosynthesis protein			GNVR			lipopolisaccharide biosynthesis?	.
02659	2604873	2605925	c	ABC transporter ATP-binding protein	ATPase	ABC	AAA	PotA	inorganic ion transport	iron/spermidine/putrescine	.
02660	2605922	2606704	c	ABC transporter permease	permease	ABC	FbpB	PotC	inorganic ion transport	iron/spermidine/putrescine	.
02661	2606701	2607546	c	ABC transporter permease subunit	permease	ABC	TM_PBP2	COG4132	resistance	sulfate? Acriflavin resistance protein	.
02662	2607595	2608701	c	ABC transporter substrate-binding protein	substrate-binding	TRAP	PBP2_LTTR_substrate	AfuA	inorganic ion transport	iron	.
02680	2627609	2629075		ABC transporter substrate-binding protein	substrate-binding	ABC	PBP2_NikA_DppA_OppA-like	PBP2_NikA_DppA_OppA-like 6	peptide transport	nickel/dipeptide/oligopeptide transport	.
02685	2633328	2634962		MFS transporter	antiporter	MSF	MSF3		resistance	secretion of the ferric chelator, enterobactin, and a protein involved in antibiotic resistance	.
02686	2635013	2635954		ABC transporter permease	permease	ABC	DppC	DppB	peptide transport	nickel/dipeptide/oligopeptide transport	.
02687	2635951	2636763		ABC transporter permease	permease	ABC	DppC	DppC	peptide transport	nickel/dipeptide/oligopeptide transport	.
02688	2636760	2638349		ABC transporter ATP-binding protein	ATPase	ABC	AAA	YejF	secondary metabolites transport	microcin	.
02694	2643361	2644125	c	amino acid ABC transporter ATP-binding protein	ATPase	ABC	AAA	GlnQ	aminoacid transport	polar aminoacids; glutamine	.
02695	2644135	2645586	c	amino acid ABC transporter permease	permease	ABC	HisM	HisM	aminoacid transport		.
02696	2645588	2646841	c	amino acid ABC transporter permease	permease	ABC	HisM		aminoacid transport		.
02697	2646947	2647972	c	amino acid ABC transporter substrate-binding protein	substrate-binding		Periplasmic_Binding_Protein type 2	PBP2_BztA	aminoacid transport	glutamate/glutamine/aspartate/asparagine	.
02701	2650547	2650915	c	fluoride efflux transporter CrcB	efflux pump		CRCB	CrcB	inorganic ion transport	fluoride; affects chromosome condesation	.
02783	2721974	2722882	c	EamA/RhaT family transporter	permease	DMT (drug/metabolite)	RhaT	RhaT	carbohydrate and aminoacid transport		.
02853	2790038	2791396		MFS transporter		MSF	ATG22	BtlA	resistance	involved in bile tolerance	.
02857	2794448	2795068		VUT family protein	membrane protein		Vut_1	YhhQ		putative vitamin transporter	.
02871	2807705	2808565	c	ribose ABC transporter permease	permease	ABC	TM_PBP1_branched-chain-AA-like	AraH	carbohydrates transport	ribose/xylose/arabinose/galactoside	.
02890	2828263	2829261		ABC transporter substrate-binding protein	substrate-binding	ABC	Periplasmic_Binding_Protein type 2	PBP2_HisX-like	aminoacid transport	proline/glycine, betaine	.
02891	2829329	2830216		proline/glycine betaine ABC transporter permease	permease	ABC	TM_PBP2	ProW	aminoacid transport	proline/glycine, betaine	.
02892	2830209	2831234		glycine betaine/L-proline ABC transporter ATP-binding protein	ATPase	ABC	AAA	ProV	aminoacid transport	proline/glycine, betaine	.
02899	2838446	2839192		molybdate ABC transporter substrate-binding protein	substrate-binding	ABC	PBP2_LTTR_substrate		inorganic ion transport	molybdate	.
02900	2839198	2839878		molybdate ABC transporter permease	permease	ABC	TM_PBP2	modB	inorganic ion transport	molybdate	.
02901	2839875	2840921		molybdenum ABC transporter ATP-binding protein ModC	ATPase	ABC	AAA	ModC	inorganic ion transport	molybdate	.
02912	2850812	2852041	c	chromate transporter			chromate_transp	ChrA	inorganic ion transport	chromate	.
02917	2855544	2860088	c	DUF2125 domain-containing protein	inner membrane protein		TamB		secretion of adhesins		.
02918	2860088	2861983	c	outer membrane protein assembly factor	outer membrane protein		Bac_surface_Ag	TamA	secretion of adhesins		.
02953	2896665	2897729		sugar ABC transporter substrate-binding protein	substrate-binding	ABC	XylF	XylF	carbohydrates transport	xylose	.
02954	2897788	2899362		sugar ABC transporter ATP-binding protein	ATPase	ABC	AAA	MglA	carbohydrates transport	xylose	.
02955	2899355	2900542		sugar ABC transporter permease	permease	ABC	XylH	XylH	carbohydrates transport	xylose	.
02976	2919873	2920751	c	carbohydrate ABC transporter permease	permease	ABC	FbpB	UgpE	carbohydrates transport	glycerol-3-phosphate	.
02977	2920753	2921679	c	sugar ABC transporter permease	permease	ABC	TM_PBP2	UgpA	carbohydrates transport	glycerol-3-phosphate	.
02978	2921743	2923056	c	carbohydrate ABC transporter substrate-binding protein	substrate-binding	ABC	UgpB	UgpB	carbohydrates transport	glycerol-3-phosphate	.
02989	2932466	2933272		ABC transporter ATP-binding protein	ATPase	ABC	AAA	TauB	inorganic ion transport	nitrate/sulfonate/bicarbonate	.
02990	2933269	2934051		ABC transporter permease	permease	ABC	TauC	TauC	inorganic ion transport	nitrate/sulfonate/bicarbonate	.
02991	2934073	2935086		ABC transporter substrate-binding protein	substrate-binding		Periplasmic_Binding_Protein type 2	TauA	inorganic ion transport	nitrate/sulfonate/bicarbonate	.
03002	2943722	2944657		ABC transporter ATP-binding protein	substrate-binding	ABC	Periplasmic_Binding_Protein type 2	PBP2_ThiY	inorganic ion transport	ransporters for thiamin biosynthetic pathway intermediates	.
03004	2945319	2946104		ABC transporter ATP-binding protein	ATPase	ABC	AAA	TauB	inorganic ion transport	nitrate/sulfonate/bicarbonate	.
03005	2946101	2946832		ABC transporter permease	permease	ABC	TauC	TauC	inorganic ion transport	nitrate/sulfonate/bicarbonate	.
03025	2963780	2964757	c	immunogenic protein	substrate-binding	TRAP	Periplasmic_Binding_Protein type 2	PBP2_TAXI_TRAP			.
03074	3004172	3004621	c	Rrf2 family transcriptional regulator	DNA-binding transcriptional regulator		IscR	IscR			.
03110	3037402	3038595	c	MFS transporter		MSF	MSF1	MSF1	multiple substrates	ions, sugar phosphates, drugs, neurotransmitters, nucleosides, amino acids, and peptides	.
03112	3039573	3040814	c	MFS transporter		MSF	MSF	MSF	multiple substrates	ions, sugar phosphates, drugs, neurotransmitters, nucleosides, amino acids, and peptides	.
03200	3119725	3120951	c	MFS transporter		MSF	MSF1	MSF1	multiple substrates	ions, sugar phosphates, drugs, neurotransmitters, nucleosides, amino acids, and peptides	.
03212	3127791	3129923	c	cadmium-translocating P-type ATPase	ATPase	P-type	HAD-like		inorganic ion transport	heavy metals	.
03231	3144603	3146108	c	MFS transporter	efflux pump	MSF	TRI12		multidrug efflux system		.
03237	3150497	3152884	c	copper-translocating P-type ATPase	ATPase	P-type	HAD-like	P-type_ATPase_Cu-like	inorganic ion transport	heavy metals	.
03246	3158739	3161297	c	copper-translocating P-type ATPase	ATPase	P-type	HAD-like	P-type_ATPase_Cu-like	inorganic ion transport	heavy metals	.
03314	3225429	3226229	c	multidrug ABC transporter permease	permease	ABC	ABC2_membrane	ABC2_membrane	multidrug efflux system		.
03315	3226226	3226987	c	ABC transporter ATP-binding protein	ATPase	ABC	AAA	CcmA	multidrug efflux system		.
03329	3239320	3240012		gamma-glutamylcyclotransferase			ChaC		inorganic ion transport		.
03351	3263096	3266194	c	hydrophobe/amphiphile efflux-1 family RND transporter	efflux pump	RND	ACR_tran	AcrB	multidrug efflux system		.
03372	3287551	3288165	c	energy-coupling factor transporter transmembrane protein EcfT	transmembrane protein		CbiQ	EcfT	cofactor transport	cobalt/cobalamin	.
03373	3288140	3288865	c	ABC transporter ATP-binding protein	ATPase	ABC	ABC_ATPase	ABC_cobalt_CbiO_domain1	cofactor transport	cobalt/cobalamin	.
03375	3289888	3290979	c	sn-glycerol-3-phosphate import ATP-binding protein UgpC	ATPase	ABC	AAA	UgpC	carbohydrate transport	glycerol-3-phosphate	.
03376	3290980	3291843	c	sn-glycerol-3-phosphate ABC transporter permease UgpE	permease	ABC	TM_PBP2	UgpE	carbohydrate transport	glycerol-3-phosphate	.
03377	3291836	3292717	c	sn-glycerol-3-phosphate ABC transporter permease UgpA	permease	ABC	TM_PBP2	UgpA	carbohydrate transport	glycerol-3-phosphate	.
03378	3292772	3294067	c	sn-glycerol-3-phosphate ABC transporter substrate-binding protein UgpB	permease	ABC	PBP2_LTTR_substrate	UgpB	carbohydrate transport	glycerol-3-phosphate	.
03391	3306095	3306835		LPS export ABC transporter ATP-binding protein	ATPase	ABC	AAA	LptB	virulence	LPS export	.
03423	3333200	3335053	c	ABC transporter ATP-binding protein	ATPase/permease	ABC	SunT	MdlB	multidrug efflux system	bacteriocin/lantibiotic exporters	.
03438	3349276	3350046	c	ABC transporter ATP-binding protein	ATPase	ABC	AAA	FepC	inorganic ion transport; coenzyme transport	cobalamin/iron-siderophores	.
03439	3350043	3351092	c	iron ABC transporter permease	permease	ABC	TM_PBP1_branched-chain-AA-like	FecCD	inorganic ion transport; coenzyme transport	iron-siderophores	.
03440	3351089	3352186	c	ABC transporter substrate-binding protein	substrate-binding	ABC	TroA-like		inorganic ion transport	iron-hydroxamate?	.
03460	3371498	3372469	c	tripartite tricarboxylate transporter substrate binding protein	substrate-binding	TTT	Periplasmic_Binding_Protein type 2	PBP2_Bug27	energy production	tripartite-type tricarboxylate transport	.
03461	3372487	3373995	c	tripartite tricarboxylate transporter permease	permease	TTT	TctA	COG3333	energy production	tripartite-type tricarboxylate transport	.
03462	3374006	3374467	c	tripartite tricarboxylate transporter TctB family protein		TTT	TctB	TctB	energy production	tripartite-type tricarboxylate transport	.
03463	3374516	3375490	c	hypothetical protein	receptor component	TTT	PBP2_LTTR_substrate	TctC	energy production	tripartite-type tricarboxylate transport	.
03464	3375672	3377015	c	sigma-54-dependent Fis family transcriptional regulator	DNA-binding/ATPase		YesN	AtoC			.
03467	3379616	3380917	c	MCE family protein	membrane protein		MlaD	MlaD	lipids transport	maintaining outer membrane asymmetry	.
03468	3380921	3381688	c	ABC transporter ATP-binding protein	ATPase	ABC	AAA	MlaF	lipids transport	maintaining outer membrane asymmetry	.
03469	3381685	3382773	c	MlaE family lipid ABC transporter permease subunit	membrane protein	ABC	MlaE	MlaE	lipids transport	maintaining outer membrane asymmetry	.
pYEE1											.
03525	11245	12894		Na/Pi cotransporter family protein			Na_Pi_cotrans	NptA	inorganic ion transport	Na/phosphate symporter	.
03541	25572	26903	c	phosphonate ABC transporter permease protein PhnE1	permease	ABC	PhnE	PhnE	inorganic ion transport	phosphonate	.
03542	26900	27778	c	phosphonate ABC transporter permease protein PhnE2	permease	ABC	PhnE	PhnE	inorganic ion transport	phosphonate	.
03543	27840	28742	c	phosphonate ABC transporter substrate-binding protein PhnD	substrate binding	ABC	Phosphonate-bd	PhnD	inorganic ion transport	phosphonate	.
03544	28773	29591	c	phosphonate ABC transporter ATP-binding protein PhnC	ATPase	ABC	AAA	PhnC	inorganic ion transport	phosphonate	.
03557	40818	42131	c	MFS transporter	permease	MSF	MSF1	MSF1	multiple substrates	ions, sugar phosphates, drugs, neurotransmitters, nucleosides, amino acids, and peptides	.
03583	69538	70926	c	ammonium transporter	permease		Ammonium_transp	AmtB	inorganic ion transport	ammonium	.
03589	76342	77628	c	ABC transporter substrate-binding protein	substrate binding	ABC	Periplasmic binding protein type 1	PBP1 ABC ligand binding-like 3	aminoacid transport system	branched-chain amino acid transport system	.
03613	104353	105009		Osmoprotectant ABC transporter, permease proteinOsmW	permease	ABC	TM PBP2	OpuBB	aminoacid transport system	proline/glycine betaine	.
03614	105026	106132		ATP-binding cassette domain-containing protein	ATPase	ABC	AAA	OpuBA	aminoacid transport system	proline/glycine betaine	.
03615	106135	106875		ABC transporter permease	ATPase	ABC	AAA	OpuBA	aminoacid transport system	proline/glycine betaine	.
03616	106904	107785		glycine/betaine ABC transporter substrate-binding protein	substrate binding	TRAP?	Periplasmic binding protein type 2	PBP2_YehZ	aminoacid transport system	proline/glycine betaine	.
03635	125698	127419		ABC transporter ATP-binding protein	ATPase/permease	ABC	SunT	MdlB	multidrug transport system		.
03658	151821	153101	c	TRAP transporter large permease	permease	TRAP	ArsB_NhaD	DctQ	carbohydrate transport	C4-dicarboxylate transport	.
03660	153706	154689	c	TRAP transporter substrate-binding protein	permease	TRAP	Periplasmic binding protein type 2	PBP2_TRAP_SBP-like 3	carbohydrate transport	C4-dicarboxylate transport	.
03669	164701	166083	c	RND transporter	efflux pump	RND	OEP	TolC			.
03671	166142	169255	c	efflux RND transporter periplasmic adaptor subunit	efflux pump	RND	ACR_tran	AcrB	multidrug transport system		.
03679	177265	178794		sugar ABC transporter ATP-binding protein	ATPase	ABC	AAA	MglA	carbohydrate transport	monosaccharides	.
03680	178791	179765		ribose ABC transport permease	permease	ABC	TM_PBP1__branched-chain-AA-like	AraH	carbohydrate transport	monosaccharides	.
03681	179802	180740		ABC transporter		ABC	Periplasmic binding protein type 1	PBP1 ABC sugar binding-like 11	carbohydrate transport		.
03688	187017	188228		branched-chain amino acid ABC transporter substrate-binding protein	substrate binding	ABC	Periplasmic binding protein type 1	PBP1_SBP-like 1/LivK	aminoacid transport system	branched-chain amino acid transport system	.
03689	188297	189151		branched-chain amino acid ABC transporter permease	permease	ABC	TM_PBP1__branched-chain-AA-like	TM_PBP1_LivH-like	aminoacid transport system	branched-chain amino acid transport system	.
03690	189154	190116		branched-chain amino acid ABC transporter permease	permease	ABC	TM_PBP1__branched-chain-AA-like	TM_PBP1_LivM-like	aminoacid transport system	branched-chain amino acid transport system	.
03691	190118	190885		ABC transporter ATP-binding protein	ATPase	ABC	ABC_ATPase	ABC_Mj1267_LivG_branched	aminoacid transport system	branched-chain amino acid transport system	.
03692	190882	191586		ABC transporter ATP-binding protein	ATPase	ABC	AAA	LivF	aminoacid transport system	branched-chain amino acid transport system	.
03720	220484	222304	c	ABC transporter ATP-binding protein	ATPase	ABC	AAA	GsiA	peptide transport	glutathione	.
03721	222306	223217	c	ABC transporter permease	permease	ABC	DppC/TM_PBP2	DppC	peptide transport	oligopeptide/dipeptide/nickel	.
03722	223217	224197	c	ABC transporter permease	permease	ABC	DppC	DppB	peptide transport	oligopeptide/dipeptide/nickel	.
03723	224261	225835	c	ABC transporter substrate-binding protein	substrate binding	ABC	PBP2_NikA_DppA_OppA-like	PBP2_NikA_DppA_OppA-like	peptide transport	oligopeptide/dipeptide/nickel	.
03731	232826	234331	c	hypothetical protein		TTT	TctA	TctA	tripartite tricarboxylate transport		.
03745	249436	250971	c	ABC transporter permease subunit	permease	ABC	TauC/TM_PBP2		inorganic ion transport	nitrate/sulfonate/bicarbonate	.
03746	250968	251759	c	ABC transporter ATP-binding protein	ATPase	ABC	AAA	TauB	inorganic ion transport	nitrate/sulfonate/bicarbonate	.
03747	251749	252735	c	twin-arginine translocation pathway signal protein	substrate binding	ABC	NMT1		inorganic ion transport	nitrate/sulfonate/bicarbonate; twin-arginine translocation pathway?	.
03761	265342	266277		EamA family transporter	permease	DMT	RhaT	RhaT/EamA	carbohydrate transport	drug/metabolite transporter	.
03767	272258	273565	c	MFS transporter	permease	MSF	MSF1	MSF1	multiple substrates	ions, sugar phosphates, drugs, neurotransmitters, nucleosides, amino acids, and peptides	.
03774	285592	286536		choline ABC transporter substrate-binding protein	substrate binding	TRAP?	PBP2_LTTR_substrate	OpuAC	aminoacid transport system	glycine/betaine transport system	.
03785	297030	298091	c	sn-glycerol-3-phosphate ABC transporter ATP-binding protein UgpC	ATPase	ABC	AAA	MalK/UgpC	carbohydrate transport	sn-glycerol-3-phosphate?	.
03788	299350	300189	c	carbohydrate ABC transporter permease	permease	ABC	FbpB	UgpE	carbohydrate transport	sn-glycerol-3-phosphate?	.
03789	300195	301070	c	sugar ABC transporter permease	permease	ABC	TM_PBP2	UgpA	carbohydrate transport	sn-glycerol-3-phosphate?	.
03790	301144	302580	c	sugar ABC transporter substrate-binding protein	substrate binding	TRAP?	Periplasmic_Binding_Protein type 2	UgpB	carbohydrate transport	sn-glycerol-3-phosphate?	.
03795	308159	309151		rhamnose ABC transporter substrate-binding protein	substrate binding	ABC	XylF		carbohydrate transport	rhamnose	.
03796	309219	310757		sugar ABC transporter ATP-binding protein	ATPase	ABC	AAA	MglA	carbohydrate transport	monosaccharides	.
03797	310754	311725		ABC transporter permease	permease	ABC	TM_PBP1__branched-chain-AA-like	AraH	carbohydrate transport	monosaccharides; ribose/xylose/arabinose/galactoside	.
03798	311722	312720		ABC transporter permease	permease	ABC	TM_PBP1__branched-chain-AA-like	AraH	carbohydrate transport	monosaccharides; ribose/xylose/arabinose/galactoside	.
03807	326064	327065		LacI family transcriptional regulator	DNA-binding/substrate binding	ABC	Periplasmic binding protein type 1/LacI repressor	PBP1_uncharacterized_sugar_binding	carbohydrate transport	sugar transport/transcriptional regulator	.
03823	344586	345578		iron ABC transporter permease	permease	ABC	TM_PBP1__branched-chain-AA-like	FecCD	inorganic ion / branched-chained aminoacids / monosaacharides transport	iron-siderophore	.
03824	345575	346327		ABC transporter ATP-binding protein	ATPase	ABC	AAA	FepC	inorganic ion transport system	cobalamin/iron-siderophore	.
03871	396894	397553	c	ectoine/hydroxyectoine ABC transporter permease subunit EhuD	permease	ABC	HisM	EhuD	aminoacid transport system	ectoine/hydroxyectoine	.
03872	397553	398209	c	ectoine/hydroxyectoine ABC transporter permease subunit EhuC	permease	ABC	HisM	EhuC	aminoacid transport system	ectoine/hydroxyectoine	.
03873	398250	399071	c	ectoine/hydroxyectoine ABC transporter substrate-binding protein EhuB	substrate binding	ABC	SBP_bac_3	EhuB	aminoacid transport system	ectoine/hydroxyectoine	.
03874	399099	399884	c	ectoine/hydroxyectoine ABC transporter ATP-binding protein EhuA	ATPase	ABC	AAA	EhuA/GlnQ	aminoacid transport system	ectoine/hydroxyectoine	.
03902	431055	432332		L-dehydroascorbate transporter large permease subunit	permease	TRAP	ArsB_NhaD		carbohydrate transport	C4-dicarboxylate transport; L-dehydroascorbate	.
03903	432372	433382		TRAP transporter substrate-binding protein	substrate binding	TRAP	Periplasmic_Binding_Protein type 2	PBP2_TRAP_YiaO-like	carbohydrate transport	C4-dicarboxylate transport; L-dehydroascorbate	.
03950	474374	475429	c	ABC transporter ATP-binding protein	ATPase	ABC	AAA	PotA	aminoacid transport system	iron/spermidine/putrescine	.
03951	475422	477092	c	iron ABC transporter permease	permease	ABC	FbpB	FbpB	inorganic ion transport	iron	.
pYEE2											.
03963	3549	5180	c	ABC transporter ATP-binding protein	ATPase	ABC	AAA	GsiA	peptide transport system	glutathione	.
03964	5173	6093	c	ABC transporter permease	permease	ABC	DppC	DppC	peptide/inorganic ion transport system		.
03965	6103	7017	c	ABC transporter permease	permease	ABC	DppC	DppB	peptide/inorganic ion transport system		.
03968	8795	10300	c	tripartite tricarboxylate transporter permease	permease	TTT	TctA	COG3333	tripartite tricarboxylate transporter	phosphonate	.
03969	10304	10783	c	tripartite tricarboxylate transporter TctB family protein	permease	TTT	TctB	TctB	tripartite tricarboxylate transporter	selenate transporter	.
03971	11866	13422	c	ABC transporter permease	permease	ABC	PhnE	PhnE	inorganic ion transport	ribose/xylose/arabinose/galactoside	.
03973	14087	14995	c	putative selenate ABC transporter substrate-binding protein	substrate binding	ABC	Phosphonate-bd	Phosphonate-bd	inorganic ion transport	ribose/xylose/arabinose/galactoside	.
03977	17278	18225	c	ABC transporter permease	permease	ABC	TM PBP1 branched chained AA-like	AraH	carbohydrate transport system	ribose/xylose/arabinose/galactoside	.
03978	18222	19151	c	ABC transporter permease	permease	ABC	TM PBP1 branched chained AA-like	AraH	carbohydrate transport system		.
03979	19148	20635	c	sugar ABC transporter ATP-binding protein	ATPase	ABC	AAA	MglA	carbohydrate transport system		.
03980	20635	21645	c	ABC transporter substrate-binding protein	substrate binding	ABC	Periplasmic binding protein type 1	PBP1 ABC sugar binding-like 1	carbohydrate transport system	ribose/xylose/arabinose/galactoside	.
03986	28476	29654		nitrate transporter	substrate binding	TRAP?	Periplasmic binding protein type 2	PBP2 NrtA CpmA-like	inorganic ion transport	alkanesulfonate transporter	.
03987	29931	31139		NarK/NasA family nitrate transporter	permease		NarK	NarK	inorganic ion transport	nitrate/sulfonate/bicarbonate	.
03990	33921	34766		formate/nitrite transporter family protein			Form Nir trans	Form Nir trans	inorganic ion transport	branched-chain aminoacid transporter	.
03992	37415	40510	c	hydrophobe/amphiphile efflux-1 family RND transporter	efflux pump	RND	ACR tran	AcrB	multidrug efflux pump	branched-chain aminoacid transporter	.
03997	44779	46104		C4-dicarboxylate transporter DctA	sodium/dicarboxylate symporter	DctA	SDF	PRK13027	aminoacid transport	branched-chain aminoacid transporter	.
04006	56110	57954		ABC transporter ATP-binding protein	ATPase and permease	ABC	SunT	MdlB	multidrug transport system	branched-chain aminoacid transporter	.
04012	62098	63060		sugar ABC transporter substrate-binding protein	substrate binding	ABC	Periplasmic binding protein type 1	PBP1 YtfQ-like	carbohydrate transport system	glycerol-3-phosphate	.
04013	63109	64623		sugar ABC transporter ATP-binding protein	ATPase	ABC	AAA	MglA	carbohydrate transport system	glycerol-3-phosphate	.
04014	64620	65618		ABC transporter permease	permease	ABC	TM PBP1 branched chained AA-like	AraH	carbohydrate transport system	glycerol-3-phosphate	.
04015	65615	66595		sugar ABC transporter permease YjfF	permease	ABC	TM PBP1 branched chained AA-like	AraH	carbohydrate transport system	glycerol-3-phosphate	.
04038	91845	93152		MFS transporter		MFS	MFS1	MFS1	multiple substrates	glycerol-3-phosphate	.
04056	111871	113148	c	MFS transporter		MFS	MFS1	MFS1	multiple substrates	glycerol-3-phosphate	.
04069	124430	125248		ABC transporter permease subunit	permease	ABC	TM PBP2		inorganic ion transport	iron-hydroxamate	.
04070	125235	126014		ABC transporter ATP-binding protein	ATPase	ABC	AAA	TauB	inorganic ion transport	cobalamin-siderophore	.
04074	130483	131481	c	branched-chain amino acid ABC transporter permease	permease	ABC	TM PBP1 branched chained AA-like	TM PBP1 LivM-like	aminoacid transport		.
04075	131483	132370	c	branched-chain amino acid ABC transporter permease	permease	ABC	TM PBP1 branched chained AA-like	LivM	aminoacid transport	dipeptide/oligopeptide/nickel	.
04076	132372	133076	c	ABC transporter ATP-binding protein	ATPase	ABC	AAA	LivF	aminoacid transport	dipeptide/oligopeptide/nickel	.
04077	133073	133846	c	ABC transporter ATP-binding protein	ATPase	ABC	AAA	LivG	aminoacid transport	dipeptide/oligopeptide/nickel	.
04078	133846	135045	c	ABC transporter permease	permease/substrate binding	ABC	Periplasmic binding protein type 1	PBP1 SBP-like 1/LivK	aminoacid transport	dipeptide/oligopeptide/nickel	.
04084	139584	141305	c	carbohydrate ABC transporter substrate-binding protein	substrate binding	ABC	UgpB	UgpB	carbohydrate transport system	nickel	.
04085	141363	141779	c	glycerol-3-phosphate ABC transporter	potential transmembrane	ABC	DUF2160		carbohydrate transport system	branched-chain aminoacid transporter	.
04086	141779	142582	c	carbohydrate ABC transporter permease	permease	ABC	FbpB	UgpE	carbohydrate transport system	branched-chain aminoacid transporter	.
04087	142579	143457	c	sugar ABC transporter permease	permease	ABC	TM PBP2	UgpA	carbohydrate transport system	hydrophobic amino acids leucine, isoleucine and valine	.
04088	143454	144545	c	ABC transporter ATP-binding protein	ATPase	ABC	AAA	MalK	carbohydrate transport system	neutral branched aminoacids	.
04089	144547	145629	c	ABC transporter ATP-binding protein	ATPase	ABC	AAA	MalK	carbohydrate transport system	nitrate/sulfonate/bicarbonate, aliphatic sulphonate	.
04092	148571	149581		ABC transporter substrate-binding protein	substrate binding	ABC	TroA-like	TroA a	inorganic ion transport	nitrate/sulfonate/bicarbonate, aliphatic sulphonate	.
04093	149578	150618		iron ABC transporter permease	permease	ABC	TM PBP1 branched chained AA-like	FecCD	inorganic ion transport	nitrate/sulfonate/bicarbonate, aliphatic sulphonate	.
04094	150615	151382		ABC transporter ATP-binding protein	ATPase	ABC	AAA	FepC	inorganic ion transport		.
04117	173374	174891		peptide ABC transporter substrate-binding protein	substrate biding	ABC	PBP2 NikA DppA OppA-like	PBP2 Ylib-like 12	peptide transport system		.
04130	184868	185461	c	ATP-binding cassette domain-containing protein	ATPase	ABC	AAA		peptide/inorganic ion transport system	branched-chain aminoacid transporter	.
04131	185454	186230	c	ABC transporter ATP-binding protein	ATPase	ABC	AAA	DppD	peptide/inorganic ion transport system		.
04132	186224	187036	c	ABC transporter permease	permease	ABC	DppC	DppC	peptide/inorganic ion transport system		.
04133	187033	187989	c	ABC transporter permease	permease	ABC	DppC	DppB	peptide/inorganic ion transport system	folate	.
04134	187999	189537	c	ABC transporter substrate-binding protein	substrate biding	ABC	PBP2 NikA DppA OppA-like	PBP2 NikA DppA OppA-like 19	peptide/inorganic ion transport system		.
04162	216891	218357	c	short-chain fatty acids transporter	permease	TRAP	ArsB NhaD	AtoE	lipid transport		.
04167	222532	223713		ABC transporter substrate-binding protein	substrate binding	ABC	Periplasmic binding protein type 1	LivK	aminoacid transport		.
04168	223800	224654		branched-chain amino acid ABC transporter permease	permease	ABC	TM PBP1 branched chained AA-like	TM PBP1 LivM-like	aminoacid transport	short chain fatty acid transporter	.
04169	224668	225702		branched-chain amino acid ABC transporter permease	permease	ABC	TM PBP1 branched chained AA-like	TM PBP1 LivM-like	aminoacid transport	nitrate/bicarbonate transporter	.
04170	225699	226451		ABC transporter ATP-binding protein	ATPase	ABC	ABC_ATPase	ABC Mj1267 LivG branched	aminoacid transport	nitrate/sulfonate/bicarbonate, aliphatic sulphonate	.
04171	226444	227163		ABC transporter ATP-binding protein	ATPase	ABC	ABC_ATPase	ABC TM1139 LivF branched	aminoacid transport	nitrate/nitrite	.
04177	232336	232767	c	Ni/Fe hydrogenase	dehydrogenase		HupE_UreJ	HupE_UreJ	inorganic ion transport	formate/nitrite transporter	.
04182	235637	236380	c	ABC transporter ATP-binding protein	ATPase	ABC	AAA	TauB	inorganic ion transport	C4-dicarboxylate	.
04183	236353	237225	c	ABC transporter permease subunit	permease	ABC	TM PBP2	TauC	inorganic ion transport	iron-siderophore	.
04184	237227	238192	c	ABC transporter substrate-binding protein	substrate binding	TRAP?	Periplasmic binding protein type 2	PBP2_SsuA-like 2/TauA	inorganic ion transport		.
04187	240854	241648	c	ABC transporter ATP-binding protein	ATPase	ABC	AAA	TauB	inorganic ion transport	branched-chain aminoacid transporter	.
04188	241642	242637	c	ABC transporter permease subunit	permease	ABC	TM PBP2	BPD_transp_1/TauC?	inorganic ion transport	nitrate/sulfonate/bicarbonate, taurine	.
04189	242647	243672	c	ABC transporter substrate-binding protein	substrate binding	ABC	NMT1	TauA	inorganic ion transport	taurine	.
04197	250716	251441	c	ABC transporter ATP-binding protein	ATPase	ABC	ABC_ATPase	ABC_cobalt_Cbio_domain1	inorganic ion transport	nitrate/sulfonate/bicarbonate, aliphatic sulphonate	.
04199	252197	252778	c	ECF transporter S component	substrate binding	ABC	ECF		cofactor transport	cobalt transport system	.
04215	270940	271737	c	ABC transporter ATP-binding protein	ATPase	ABC	AAA	TauB	inorganic ion transport		.
04216	271770	272513	c	ABC transporter permease subunit	permease	ABC	TM PBP2	TM PBP2			.
04219	274511	275515	c	LacI family DNA-binding transcriptional regulator	DNA-binding/substrate binding	ABC	Periplasmic binding protein type 1/LacI repressor	PurR	transcriptional regulator	nitrate/sulfonate/bicarbonate	.
04226	282901	283758		ATP-binding cassette domain-containing protein	ATPase	ABC	AAA	TauB	inorganic ion transport		.
04227	283751	284578		ABC transporter permease subunit	permease	ABC	TM PBP2	BPD_transp_1/TauC?	inorganic ion transport		.
pYEE3											.
04255	14786	15898		ABC transporter permease	permease	ABC	ABC2 membrane 3	YadH	multidrug transport system	glutathione	.
04256	25440	27311		dipeptide ABC transporter ATP-binding protein	ATPase	ABC	AAA	GsiA	peptide transport system	glutathione	.
04266	27339	28865		glutathione ABC transporter substrate-binding protein	substrate biding	ABC	PBP2 NikA DppA OppA-like	PBP2 Ylib-like	peptide transport system	glutathione	.
04267	28973	29893		glutathione ABC transporter permease GsiC	permease	ABC	SapB	GsiC	inorganic ion transport	copper	.
04268	29890	30774		ABC transporter permease subunit	permease	ABC	DppC	GsiD	peptide transport system		.
04292	49526	51856		heavy metal translocating P-type ATPase	ATPase	P-type	HAD-like		inorganic ion transport		.
04305	59302	59592		hypothetical protein	?	?	?	?	uncharacterized conserved protein with YHS domain		.
04319	75876	77108		benzoate transporter	permease	benzoate/proton symporter	BenE	?		benzoate transporter	.
04368	113368	113919	c	biotin transporter BioY	substrate biding	ABC	ECF	BioY	cofactor transport	glutathione	.
04376	118363	119553	c	MFS transporter	efflux pump	MSF	MFS1	MFS1	cofactor transport	biotin transporter	.
04463	196155	197492	c	TRAP transporter large permease	permease large unit	TRAP	ArsB NhaD	DctQ	C4-dicarboxylate transport system		.
04464	197494	198006	c	TRAP transporter small permease	permease small unit	TRAP	DctQ	DctQ	C4-dicarboxylate transport system		.
04465	198131	199186	c	C4-dicarboxylate ABC transporter substrate-binding protein	substrate biding	TRAP?	Periplasmic binding protein type 2	PBP2 TRAP DctP like 1	C4-dicarboxylate transport system		.
pYEE4											.
04501	28025	29725	c	ABC transporter ATP-binding protein	ATPase	ABC	SunT	MdlB	multidrug transport system		.
04502	29741	30517	c	ATP-binding cassette domain-containing protein	substrate biding	ABC	AAA	FhuC	inorganic ion transport	cobalamin-siderophore	.
04503	30514	32484	c	Fe(3+)-hydroxamate ABC transporter permease FhuB	permease	ABC	PRK10577	FhuB	inorganic ion transport	iron	.
04504	32481	33410	c	amino acid ABC transporter substrate-binding protein	substrate biding	ABC	TroA-like	FepB?	inorganic ion transport		.
04510	38302	39261	c	ABC transporter substrate-binding protein	substrate biding	ABC	Periplasmic binding protein type 1	PBP1 sugar binding-like 3	carbohydrate transport		.
04511	39287	40252	c	ABC transporter permease	permease	ABC	TM-PBP1-like	AraH	carbohydrate transport		.
04512	40249	41730	c	sugar ABC transporter ATP-binding protein	ATPase	ABC	AAA	MglA	carbohydrate transport		.
04516	45053	45604		BioY family transporter	substrate biding	ABC	ECF	BioY family	cofactor transport	biotin transporter	.
04532	63487	64992		sugar ABC transporter ATP-binding protein	ATPase	ABC	AAA	MglA	carbohydrate transport		.
04533	65010	65987		ABC transporter permease	ATPase	ABC	AAA	FepC	inorganic ion transport	cobalamin-siderophore	.
04534	66020	66958		BMP family ABC transporter substrate-binding protein	substrate biding	ABC	Periplasmic binding protein type 1	PBP1 sugar binding-like 2	carbohydrate transport		.
04537	69054	69860	c	ABC transporter ATP-binding protein	ATPase	ABC	AAA	FepC	inorganic ion transport	cobalamin-siderophore	.
04538	69857	70888	c	iron ABC transporter permease	permease	ABC	TM-PBP1-like	FecCD family	inorganic ion transport	iron-enterobactin	.
04539	70885	71892	c	iron ABC transporter permease	permease	ABC	TM-PBP1-like	FecCD family	inorganic ion transport	iron-enterobactin	.
04540	71889	72893	c	iron-siderophore ABC transporter substrate-binding protein	substrate binding	ABC	TroA-like	FhuD	inorganic ion transport	iron-siderophore	.
04545	77897	78925		LacI family DNA-binding transcriptional regulator	DNA-binding/substrate binding	ABC	Periplasmic binding protein type 1/LacI repressor	PBP1 rhizopine-binding-like	carbohydrate transport		.
04546	79160	80104		rhizopine-binding protein	substrate bindign	ABC	Periplasmic binding protein type 1	PBP1 rhizopine-binding-like	carbohydrate transport		.
04547	80170	81708		sugar ABC transporter ATP-binding protein	ATPase	ABC	AAA	MglA	carbohydrate transport		.
04548	81727	82743		ABC transporter permease	permease	ABC	TM-PBP1-like		aminoacid transport	branched-chain aminoacid transport system	.
04549	82833	83759		rhizopine-binding protein	substrate bindign	ABC	Periplasmic binding protein type 1	PBP1 rhizopine-binding-like	carbohydrate transport		.
04611	151324	152427		sn-glycerol-3-phosphate ABC transporter ATP-binding protein	ATPase	ABC	AAA		carbohydrate transport		.
pYEE5											.
04640	15701	17956		cadmium-translocating P-type ATPase	ATPase	P-type	HAD_like		inorganic ion transport	heavy metal	.
04644	19653	20975		divalent metal cation transporter			SLC5-6-like_sbd		inorganic ion transport	metal ion	.
